# Supplementary material for: Improved salt tolerance of Synechococcus elongatus PCC 7942 by heterologous synthesis of compatible solute ectoine
Source: Front Microbiol. 2023 Feb 2;14:1123081. doi: 10.3389/fmicb.2023.1123081 (PMC9932913; doi:10.3389/fmicb.2023.1123081)
Supplement: Supplementary file 4 [file Data_Sheet_1.XLSX]

## Sheet: Supplementary Table 1 
Supplementary Table 1 Primers and plasmids used in this study.
Primers/Plasmids	Sequences（5'→3'）
Primers
PSIgg-F	GGCTACCGTCTCATTGGATTGTCGGAGTTGTACTCGT
PSIgg-R	GGCTACCGTCTCCTCTCCTACTTGACTTTATGAGTTGGGATTTTCT
ectAgg-F	GGCTACCGTCTCCGAGATTAATTCAATGAATGCCACCACTGAACCCT
ectAgg-R	GGCTACCGTCTCTCTCTAGATCTGATCAGTCTGAAAGGGGC
ectBgg-F	GGCTACCGTCTCTAGAGGAGATTAATTCATGCAGACTCAGATCCTGGAAAGAAT
ectBgg-R	GGCTACCGTCTCCTAATCTCCTCTAGCTAAAGGCTTGTTTGGTGCTAG
ectCgg-F	GGCTACCGTCTCCATTAATTCATGATTGTGAGAAACCTGGAAGAAGCT
ectCgg-R	GGCTACCGTCTCACCAAACACCGGTCTACAGGGGTTTCTGATCATCAGCTTC
Gibson-rrnB-R	CCAGGCATCAAATAAAACGAAAGGCT
Gibson-CM-R	TCGTTTTATTTGATGCCTGGTTACGCCCCGCCCTGCCA
Gibson-CM-F	AGGGACTCTTCTCTACAGGTGATCACTTCGCAGAATAAATAAATCCTGGTGTCCCTG
Gibson-Pcpc560-F	ACCTGTAGAGAAGAGTCCCTGAATATCAAAATG
0808DW-GG-F	TACGGTCTCCCGGAATGAGCCGCTAGGCGAT
0808DW-GG-R	TACGGTCTCCTCCGGCTCGAGTATAAACGCAGAAAGGCCC
0808US-GG-F	TACGGTCTCTTCTTCTCTACAGGTGCGGCCGCATCGGATCCTACCT
0808US-GG-R	TACGGTCTCTAAGAGTCCCTGAATATCAAAATGGTGGGAT
CM-GG-F	TACGGTCTCTGAATACCCCGGCTGTCGAAGTTGAACATCAGT
CM-GG-R	TACGGTCTCTATTCGTCAATCCGGCGCTG
ECT-GG-F	TACGGTCTCGTTGGTCTGACAGGCTTTTCCCAGCTGATATCCGGT
ECT-GG-R	TACGGTCTCGCCAAGTTTACTCATATATACTTTAGATTGATTTAAAAC
PSII-BB-GG-F	TACGGTCTCCCACCTCGACCTGAATGGAAG
PSII-BB-GG-R	TACGGTCTCCGGTGGGCTGAGTCGCTGGTTGAATGTAC
DL-ect-R	GCGGCCGCATCGGATCCTACCT
DL-ect-F	CGGGGTATTCGTCAATCCGGCGCT
Plasmids
pSI-ect	Pcpc560-ectABC-TrbcL; cmR
pSPS-ect	Pcpc560-ectABC-TrbcL
pSPS	Pcat-cmR-TrrnB;cmR

## Sheet: Supplementary Table 2
Supplementary Table 2 Sequences of ectA, ectB, and ectC.
Genes	Sequences(5'→3')
ectA	ATGAATGCCACCACTGAACCCTTTACCCCCTCTGCTGATCTGGCCAAACCTAGTGTGGCTGATGCTGTGGTGGGCCATGAAGCTAGCCCCCTGTTTATCAGAAAACCTAGCCCTGATGATGGCTGGGGCATCTATGAACTGGTGAAAAGCTGCCCCCCCCTGGATGTGAACAGTGCCTATGCCTACCTGCTGCTGGCCACTCAGTTTAGAGATAGCTGTGCTGTGGCCACCAATGAAGAAGGTGAAATTGTGGGCTTTGTGAGTGGCTATGTGAAAAGCAATGCCCCTGATACCTACTTTCTCTGGCAAGTGGCTGTGGGTGAGAAAGCAAGAGGCACTGGCCTGGCTAGAAGACTGGTGGAAGCTGTGATGACTAGACCTGAAATGGCTGAAGTGCAC…
ectB	ATGCAGACTCAGATCCTGGAAAGAATGGAAAGTGATGTGAGAACCTACAGCAGAAGCTTTCCTGTGGTGTTTACCAAAGCTAGAAATGCTAGACTGACTGATGAAGAAGGCAGAGAATACATTGATTTTCTGGCTGGTGCTGGCACCCTGAACTATGGCCACAACAACCCCCACCTGAAACAAGCCCTGCTGGATTAcATTGATAGTGATGGCATTGTGCATGGCCTGGATTTTTGGACTGCTGCCAAAAGAGATTACCTGGAAACCCTGGAAGAAGTGATCCTGAAACCTAGAGGCCTGGATTATAAAGTGCACCTGCCTGGTCCAACTGGCACCAATGCTGTGGAAGCTGCAATCAGACTGGCTAGAGTGGCCAAAGGCAGACACAACATTGTGAGC…
ectC	ATGATTGTGAGAAACCTGGAAGAAGCTAGACAGACTGATAGACTGGTGACTGCTGAAAATGGCAACTGGGATAGCACTAGACTGAGCCTGGCTGAAGATGGTGGCAACTGCAGCTTTCACATCACTAGAATCTTTGAAGGCACTGAAACCCACATCCACTACAAACACCACTTTGAAGCTGTGTACTGCATTGAAGGTGAAGGTGAAGTGGAAACCCTGGCTGATGGCAAAATCTGGCCCATCAAACCTGGTGATATCTACATCCTGGATCAGCATGATGAACACCTGCTGAGAGCTAGCAAAACCATGCACCTGGCCTGTGTGTTTACCCCTGGCCTGACTGGCAATGAAGTGCACAGAGAAGATGGCAGCTATGCCCCTGCTGATGAAGCTGATGAT…

## Sheet: Supplementary Table 3
Supplementary Table 3: Raw RNA-seq transcriptomics data.
GeneName	locus_tag	Syn7942/Δsps-ect 0 mM NaCl -1_Count	Syn7942/Δsps-ect 0 mM NaCl -1_FPKM	Syn7942/Δsps-ect 0 mM NaCl -2_Count	Syn7942/Δsps-ect 0 mM NaCl -2_FPKM	Syn7942/Δsps-ect 0 mM NaCl -3_Count	Syn7942/Δsps-ect 0 mM NaCl -3_FPKM	Syn7942/Δsps-ect 300 mM NaCl -1_Count	Syn7942/Δsps-ect 300 mM NaCl-1_FPKM	Syn7942/Δsps-ect 300 mM NaCl-2_Count	Syn7942/Δsps-ect 300 mM NaCl-2_FPKM	Syn7942/Δsps-ect 300 mM NaCl-3_Count	Syn7942/Δsps-ect 300 mM NaCl-3_FPKM	WT 0 mM NaCl-1_Count	WT 0 mM NaCl-1_FPKM	WT 0 mM NaCl-2_Count	WT 0 mM NaCl-2_FPKM	WT 0 mM NaCl-3_Count	WT 0 mM NaCl-3_FPKM	WT 300 mM NaCl-1_Count	WT 300 mM NaCl-1_FPKM	WT 300 mM NaCl-2_Count	WT 300 mM NaCl-2_FPKM	WT 300 mM NaCl-3_Count	WT 300 mM NaCl-3_FPKM	Product
Synpcc7942_0001	Synpcc7942_0001	97	14.73	131	19.51	97	11.53	618	80.96	450	59.03	583	77.14	173	26.43	172	23.06	107	18.02	951	131.18	742	96.62	945	107.4	DNA polymerase III%2C beta subunit
Synpcc7942_0002	Synpcc7942_0002	206	42.04	248	49.62	242	38.66	438	77.09	815	143.65	882	156.81	296	60.77	328	59.08	244	55.2	649	120.29	476	83.28	597	91.17	hypothetical protein
Synpcc7942_0003	Synpcc7942_0003	358	27.32	381	28.51	357	21.33	1340	88.22	1004	66.19	1007	66.96	530	40.7	581	39.15	348	29.45	1600	110.92	1350	88.35	1624	92.76	phosphoribosylformylglycinamidine synthase subunit II
Synpcc7942_0004	Synpcc7942_0004	1285	154.47	1525	179.74	1655	155.73	2627	272.38	3325	345.23	4245	444.57	1541	186.37	1817	192.81	1254	167.13	2857	311.92	2959	304.97	2919	262.58	amidophosphoribosyltransferase
Synpcc7942_0005	Synpcc7942_0005	36	4.02	43	4.71	49	4.28	140	13.48	145	13.98	149	14.49	57	6.4	64	6.31	28	3.47	218	22.1	189	18.09	204	17.04	conserved hypothetical protein
Synpcc7942_0006	Synpcc7942_0006	2	0.86	21	8.86	11	3.71	12	4.45	7	2.6	33	12.37	2	0.87	5	1.9	8	3.82	34	13.29	45	16.6	47	15.13	hypothetical protein
Synpcc7942_0007	Synpcc7942_0007	6	3.05	7	3.48	10	3.97	22	9.63	16	7.01	36	15.92	6	3.06	6	2.69	5	2.81	22	10.14	32	13.93	41	15.57	hypothetical protein
Synpcc7942_0008	Synpcc7942_0008	24	13.2	58	31.27	57	24.53	164	77.78	101	47.97	190	91.02	62	34.3	44	21.36	28	17.07	110	54.93	133	62.7	136	55.96	conserved hypothetical protein
Synpcc7942_0009	Synpcc7942_0009	354	52.42	499	72.45	445	51.58	1757	224.42	1280	163.72	1434	185.01	393	58.55	519	67.85	444	72.9	1425	191.66	1249	158.58	1633	180.96	argininosuccinate synthase
Synpcc7942_0010	Synpcc7942_0010	42	11.93	55	15.32	53	11.79	329	80.63	246	60.37	401	99.26	81	23.15	83	20.82	46	14.49	221	57.03	357	86.97	369	78.46	conserved hypothetical protein
Synpcc7942_0011	Synpcc7942_0011	75	28.01	44	16.11	76	22.22	737	237.41	489	157.75	538	175.06	74	27.81	62	20.44	54	22.36	1117	378.9	980	313.81	1186	331.46	conserved hypothetical protein
Synpcc7942_0012	Synpcc7942_0012	378	207.84	336	181.14	446	191.96	1170	554.88	1087	516.24	1462	700.35	410	226.81	481	233.46	317	193.24	624	311.62	673	317.27	957	393.76	SSU ribosomal protein S6P
Synpcc7942_0013	Synpcc7942_0013	416	104.67	381	94	484	95.33	2292	497.44	2471	537.04	2120	464.74	2548	645.03	875	194.35	663	184.96	493	112.67	249	53.72	285	53.66	conserved hypothetical protein
Synpcc7942_0014	Synpcc7942_0014	31	16.01	44	22.28	59	23.85	110	48.99	215	95.89	270	121.47	199	103.38	110	50.14	59	33.78	64	30.02	69	30.55	79	30.53	conserved hypothetical protein
Synpcc7942_0015	Synpcc7942_0015	20	5.3	23	5.98	28	5.81	49	11.2	45	10.3	50	11.55	46	12.27	27	6.32	25	7.35	48	11.56	44	10	64	12.7	Prolyl 4-hydroxylase%2C alpha subunit
Synpcc7942_0016	Synpcc7942_0016	98	29.84	92	27.47	116	27.65	135	35.46	162	42.61	102	27.06	182	55.76	144	38.71	87	29.37	198	54.76	139	36.29	209	47.63	conserved hypothetical protein
Synpcc7942_0017	Synpcc7942_0017	18	5.69	11	3.41	32	7.91	18	4.9	30	8.18	32	8.81	39	12.39	25	6.97	13	4.55	41	11.76	38	10.29	32	7.56	2-keto-3-deoxy-phosphogluconate aldolase
Synpcc7942_0018	Synpcc7942_0018	171	13.93	215	17.17	276	17.6	896	62.95	521	36.66	677	48.05	301	24.67	317	22.79	260	23.48	1022	75.61	824	57.55	1236	75.34	glycyl-tRNA synthetase%2C beta subunit
Synpcc7942_0019	Synpcc7942_0019	147	13.97	250	23.29	249	18.52	648	53.1	476	39.06	772	63.9	240	22.94	294	24.66	206	21.7	627	54.11	778	63.38	841	59.79	sulfite reductase (ferredoxin)
Synpcc7942_0020	Synpcc7942_0020	11	3.25	13	3.77	33	7.63	24	6.12	16	4.08	31	7.98	12	3.57	25	6.52	15	4.91	35	9.39	87	22.04	59	13.04	conserved hypothetical protein
Synpcc7942_0021	Synpcc7942_0021	12	2.88	9	2.12	13	2.45	34	7.05	21	4.36	24	5.03	8	1.94	16	3.4	6	1.6	91	19.87	78	16.08	79	14.21	precorrin-6A reductase
Synpcc7942_0022	Synpcc7942_0022	34	5.18	38	5.67	37	4.41	272	35.72	114	14.99	99	13.13	73	11.18	58	7.8	38	6.41	402	55.59	344	44.91	377	42.96	conserved hypothetical protein
Synpcc7942_0023	Synpcc7942_0023	59	9.87	88	14.43	80	10.48	173	24.96	83	11.99	90	13.12	87	14.64	98	14.47	40	7.42	287	43.6	258	37	289	36.18	calcium/proton exchanger
Synpcc7942_0024	Synpcc7942_0024	102	15.26	113	16.57	117	13.7	204	26.32	128	16.54	222	28.93	220	33.11	153	20.2	98	16.25	246	33.42	300	38.47	273	30.56	conserved hypothetical protein
Synpcc7942_0025	Synpcc7942_0025	234	24.42	285	29.16	317	25.9	544	48.97	514	46.33	513	46.64	404	42.42	344	31.69	224	25.92	732	69.38	635	56.82	660	51.54	conserved hypothetical protein
Synpcc7942_0026	Synpcc7942_0026	143	26.05	203	36.26	247	35.22	710	111.55	854	134.36	1163	184.57	241	44.17	270	43.42	221	44.63	759	125.57	760	118.7	827	112.73	conserved hypothetical protein
Synpcc7942_0027	Synpcc7942_0027	19	2.9	42	6.29	35	4.18	107	14.09	53	6.99	76	10.11	45	6.91	57	7.68	34	5.75	86	11.92	79	10.34	89	10.17	8-amino-7-oxononanoate synthase
Synpcc7942_0028	Synpcc7942_0028	3	0.8	11	2.87	9	1.88	27	6.2	23	5.29	12	2.78	18	4.82	6	1.41	2	0.59	9	2.18	10	2.28	34	6.78	conserved hypothetical protein
Synpcc7942_0029	Synpcc7942_0029	5	1.08	10	2.12	3	0.51	46	8.6	14	2.62	21	3.97	11	2.4	20	3.83	4	0.96	45	8.86	20	3.72	33	5.35	conserved hypothetical protein
Synpcc7942_0030	Synpcc7942_0030	39	10.98	73	20.14	73	16.08	152	36.9	74	17.99	89	21.82	54	15.29	82	20.37	61	19.03	205	52.4	180	43.43	192	40.44	dethiobiotin synthase
Synpcc7942_0031	Synpcc7942_0031	84	11.74	72	9.86	114	12.47	235	28.32	106	12.79	124	15.09	115	16.17	130	16.03	69	10.69	164	20.81	167	20.01	200	20.91	aminotransferase
Synpcc7942_0032	Synpcc7942_0032	42	21.14	37	18.26	29	11.42	32	13.89	19	8.26	55	24.11	143	72.4	94	41.76	32	17.85	71	32.45	47	20.28	98	36.91	conserved hypothetical protein
Synpcc7942_0033	Synpcc7942_0033	116	62.06	88	46.16	185	77.47	130	59.99	84	38.82	83	38.69	317	170.62	237	111.92	119	70.58	125	60.74	140	64.22	150	60.05	conserved hypothetical protein
Synpcc7942_0034	Synpcc7942_0034	3	4.69	3	4.6	4	4.89	3	4.04	6	8.1	2	2.72	12	18.87	5	6.9	4	6.93	16	22.71	14	18.76	10	11.69	N-acetylornithine aminotransferase
Synpcc7942_0035	Synpcc7942_0035	74	17.37	46	10.59	98	18.01	61	12.35	78	15.81	93	19.02	175	41.33	92	19.06	70	18.22	100	21.32	86	17.31	110	19.32	conserved hypothetical protein
Synpcc7942_0036	Synpcc7942_0036	27	6.12	52	11.56	25	4.44	177	34.6	59	11.55	92	18.17	45	10.26	31	6.2	35	8.8	206	42.41	259	50.33	408	69.2	conserved hypothetical protein
Synpcc7942_0037	Synpcc7942_0037	7	6.11	14	11.99	13	8.89	58	43.69	37	27.91	74	56.3	21	18.45	29	22.36	8	7.75	36	28.55	31	23.21	40	26.14	hypothetical protein
Synpcc7942_0038	Synpcc7942_0038	77	28.76	83	30.39	74	21.63	251	80.86	232	74.84	329	107.05	116	43.59	85	28.02	74	30.64	241	81.75	319	102.15	298	83.29	mutator MutT protein
Synpcc7942_0039	Synpcc7942_0039	866	108.95	598	73.77	906	89.22	1277	138.58	1537	167.02	1758	192.69	1589	201.13	1200	133.27	787	109.78	1693	193.46	1480	159.65	1908	179.63	6-phosphogluconate dehydrogenase (decarboxylating)
Synpcc7942_0040	Synpcc7942_0040	29	13.67	49	22.64	38	14.02	74	30.08	54	21.98	79	32.44	29	13.75	48	19.97	38	19.86	105	44.95	88	35.56	113	39.85	dihydroneopterin aldolase Dihydroneopterin aldolase
Synpcc7942_0041	Synpcc7942_0041	48	6.55	91	12.18	73	7.8	64	7.54	51	6.01	79	9.4	62	8.52	63	7.59	60	9.08	281	34.84	280	32.77	234	23.9	probable transport protein
Synpcc7942_0042	Synpcc7942_0042	261	196.19	343	252.8	324	190.64	1364	884.35	1398	907.66	1412	924.69	383	289.65	511	339.07	375	312.52	837	571.43	1059	682.51	1270	714.37	LSU ribosomal protein L28P
Synpcc7942_0043	Synpcc7942_0043	11	5.35	21	10.02	21	8	112	47.02	51	21.44	127	53.86	19	9.3	18	7.73	17	9.17	105	46.42	155	64.69	139	50.63	conserved hypothetical protein
Synpcc7942_0044	Synpcc7942_0044	298	26.77	414	36.47	410	28.83	541	41.92	1215	94.28	1038	81.24	251	22.69	383	30.37	340	33.86	947	77.27	659	50.76	662	44.5	conserved hypothetical protein
Synpcc7942_0045	Synpcc7942_0045	22	2.89	20	2.58	32	3.29	115	13.03	79	8.96	109	12.48	58	7.67	33	3.83	26	3.79	144	17.18	116	13.07	150	14.75	TPR repeat
Synpcc7942_0046	Synpcc7942_0046	83	11	79	10.27	92	9.55	452	51.68	139	15.91	144	16.63	289	38.54	248	29.02	104	15.28	303	36.48	329	37.39	417	41.36	Methylase involved in ubiquinone/menaquinone biosynthesis-like
Synpcc7942_0047	Synpcc7942_0047	228	17.16	208	15.35	229	13.49	571	37.07	512	33.28	600	39.34	838	63.45	777	51.62	421	35.13	868	59.33	780	50.33	1028	57.9	TPR repeat
Synpcc7942_0048	Synpcc7942_0048	22862	9362.71	14482	5815.18	23713	7601.73	23073	8150.3	18454	6527.81	17364	6195.44	46233	19049.3	40164	14520	21263	9654.47	21442	7975.6	25792	9056.47	32717	10026.6	pilin polypeptide PilA-like
Synpcc7942_0049	Synpcc7942_0049	38133	15616.7	30988	12443.1	42468	13614.1	20815	7352.69	11051	3909.12	9779	3489.13	73169	30147.7	68418	24734.2	38854	17641.7	18754	6975.77	17421	6117.12	23190	7106.92	pilin polypeptide PilA-like
Synpcc7942_0050	Synpcc7942_0050	1504	105.2	1401	96.08	1806	98.88	2426	146.36	1644	99.32	1983	120.84	3063	215.54	2773	171.21	1638	127.02	4918	312.43	3373	202.28	5527	289.29	conserved hypothetical protein
Synpcc7942_0051	Synpcc7942_0051	657	61.54	613	56.3	768	56.31	1584	127.97	474	38.35	625	51	1592	150.02	1294	106.99	607	63.03	2740	233.09	2733	219.48	4476	313.73	TPR repeat
Synpcc7942_0052	Synpcc7942_0052	423	145.19	402	135.3	624	167.66	952	281.86	478	141.72	413	123.51	979	338.09	828	250.89	585	222.63	1186	369.75	1258	370.23	1761	452.34	conserved hypothetical protein
Synpcc7942_0053	Synpcc7942_0053	217	33.64	194	29.49	268	32.53	873	116.75	133	17.81	152	20.53	513	80.02	328	44.89	193	33.18	672	94.63	759	100.9	1133	131.46	conserved hypothetical protein
Synpcc7942_0054	Synpcc7942_0054	169	39.2	170	38.66	228	41.4	290	58.02	167	33.46	226	45.67	569	132.79	488	99.93	225	57.86	498	104.92	380	75.58	680	118.04	conserved hypothetical protein
Synpcc7942_0055	Synpcc7942_0055	913	237.79	653	166.76	986	201.02	1043	234.31	443	99.66	530	120.26	2295	601.37	1848	424.88	824	237.94	1291	305.39	1124	251	1960	382.01	hypothetical protein
Synpcc7942_0056	Synpcc7942_0056	282	44.54	211	32.67	247	30.54	276	37.6	232	31.65	276	37.98	446	70.87	403	56.18	246	43.07	410	58.81	320	43.33	539	63.7	perosamine synthetase
Synpcc7942_0057	Synpcc7942_0057	295	42.62	289	40.94	404	45.69	474	59.07	438	54.66	552	69.48	563	81.84	522	66.58	316	50.62	537	70.47	470	58.22	633	68.44	putative C-3 methyl transferase
Synpcc7942_0058	Synpcc7942_0058	26	8.48	17	5.44	43	10.98	52	14.63	81	22.83	114	32.41	61	20.02	49	14.11	28	10.13	90	26.67	101	28.25	96	23.44	dTDP-4-dehydrorhamnose 3%2C5-epimerase
Synpcc7942_0059	Synpcc7942_0059	4	2.9	4	2.84	10	5.67	7	4.37	5	3.13	4	2.52	11	8.01	6	3.84	5	4.01	6	3.95	3	1.86	7	3.79	hypothetical protein
Synpcc7942_0060	Synpcc7942_0060	26	16.6	20	12.52	35	17.49	48	26.44	42	23.16	65	36.16	38	24.41	27	15.22	19	13.45	27	15.66	40	21.9	50	23.89	hypothetical protein
Synpcc7942_0061	Synpcc7942_0061	24	3.86	31	4.89	41	5.16	65	9.02	31	4.31	42	5.89	105	17	84	11.93	37	6.6	70	10.23	89	12.28	95	11.44	CDP-glucose 4%2C6-dehydratase
Synpcc7942_0062	Synpcc7942_0062	229	52.71	178	40.17	230	41.44	497	98.67	251	49.9	288	57.75	541	125.28	364	73.96	192	49	423	88.43	406	80.12	522	89.91	glucose-1-phosphate cytidylyltransferase
Synpcc7942_0063	Synpcc7942_0063	1	0.4	5	1.98	5	1.58	16	5.57	20	6.98	24	8.45	10	4.06	5	1.78	9	4.03	22	8.07	19	6.58	9	2.72	dual specificity protein phosphatase
Synpcc7942_0064	Synpcc7942_0064	2	2.12	2	2.08	1	0.83	13	11.89	1	0.92	10	9.24	1	1.07	6	5.62	1	1.18	24	23.11	21	19.09	59	46.82	hypothetical protein
Synpcc7942_0065	Synpcc7942_0065	1406	451.3	1333	419.53	1429	359.05	6339	1755.04	3875	1074.35	4460	1247.25	1941	626.83	2092	592.77	1405	500.01	8239	2401.98	7789	2143.64	12703	3051.29	bacterial translation initiation factor 3 (bIF-3)
Synpcc7942_0066	Synpcc7942_0066	129	15.17	173	19.95	207	19.05	410	41.58	330	33.52	381	39.03	94	11.12	145	15.05	128	16.69	658	70.27	427	43.05	722	63.53	conserved hypothetical protein
Synpcc7942_0067	Synpcc7942_0067	73	16.06	74	15.96	104	17.9	238	45.15	150	28.5	225	43.11	85	18.81	75	14.56	66	16.09	376	75.11	235	44.31	395	65.01	probable permease protein of ABC transporter
Synpcc7942_0068	Synpcc7942_0068	33	5.94	44	7.76	51	7.18	108	16.76	111	17.25	198	31.04	55	9.96	65	10.33	40	7.98	97	15.85	132	20.37	140	18.85	ATPase
Synpcc7942_0069	Synpcc7942_0069	12	7.2	7	4.12	33	15.49	39	20.18	1	0.52	4	2.09	150	90.52	80	42.36	24	15.96	18	9.81	12	6.17	21	9.43	hypothetical protein
Synpcc7942_0070	Synpcc7942_0070	12	3.81	32	9.96	16	3.98	20	5.48	8	2.19	6	1.66	7	2.24	16	4.49	10	3.52	53	15.29	93	25.32	67	15.92	conserved hypothetical protein
Synpcc7942_0071	Synpcc7942_0071	84	12.47	110	16.01	116	13.48	548	70.17	199	25.52	297	38.41	68	10.16	84	11.01	77	12.67	997	134.43	829	105.52	910	101.1	pleiotropic regulatory protein-like
Synpcc7942_0072	Synpcc7942_0072	46	12.53	88	23.5	67	14.29	218	51.22	125	29.41	209	49.6	39	10.69	75	18.03	35	10.57	251	62.1	280	65.39	284	57.89	conserved hypothetical protein
Synpcc7942_0073	Synpcc7942_0073	429	63.85	453	66.1	523	60.93	1751	224.78	1884	242.19	2596	336.61	579	86.7	724	95.12	418	68.97	1806	244.12	1737	221.65	2320	258.38	hydroxymethylbutenyl pyrophosphate reductase
Synpcc7942_0074	Synpcc7942_0074	317	159.53	311	153.46	437	172.14	282	122.41	14	6.09	236	103.47	219	110.88	300	133.27	246	137.25	40	18.28	78	33.66	51	19.21	conserved hypothetical protein
Synpcc7942_0075	Synpcc7942_0075	264	35.79	245	32.57	258	27.38	2241	262.06	1168	136.78	1264	149.3	307	41.88	365	43.68	267	40.13	2136	263.02	2323	270.03	2348	238.22	aminopeptidase P. Metallo peptidase. MEROPS family M24B
Synpcc7942_0076	Synpcc7942_0076	43	10.05	26	5.96	36	6.59	150	30.25	119	24.03	130	26.48	47	11.06	49	10.11	41	10.63	285	60.52	214	42.9	268	46.89	extracellular solute-binding protein%2C family 3
Synpcc7942_0077	Synpcc7942_0077	69	17.81	77	19.49	80	16.17	588	130.94	363	80.95	415	93.35	112	29.09	103	23.47	84	24.04	696	163.21	374	82.79	664	128.29	transcriptional regulator%2C XRE family
Synpcc7942_0078	Synpcc7942_0078	181	71.65	253	98.2	215	66.63	240	81.95	182	62.23	272	93.81	233	92.8	377	131.75	386	169.42	352	126.57	362	122.87	440	130.35	Protein of unknown function UPF0047
Synpcc7942_0079	Synpcc7942_0079	467	186.12	580	226.64	688	214.63	1012	347.88	766	263.69	821	285.07	850	340.82	967	340.2	948	418.88	817	295.73	686	234.41	974	290.48	conserved hypothetical protein YCF41
Synpcc7942_0080	Synpcc7942_0080	781	113.67	839	119.73	903	102.88	1032	129.56	1013	127.35	1588	201.36	889	130.18	1054	135.42	647	104.4	1087	143.69	1208	150.75	1279	139.3	probable ABC transporter permease protein
Synpcc7942_0081	Synpcc7942_0081	187	158.64	215	178.83	248	164.68	477	349.03	734	537.83	1169	863.99	321	273.97	339	253.86	296	278.4	730	562.46	680	494.6	878	557.37	RNA-binding S4
Synpcc7942_0082	Synpcc7942_0082	222	22.61	292	29.16	310	24.72	1741	152.96	866	76.19	1028	91.23	345	35.35	382	34.35	260	29.36	1575	145.71	1541	134.58	2066	157.47	ATPase
Synpcc7942_0083	Synpcc7942_0083	4	3.6	2	1.76	1	0.7	33	25.61	17	13.21	26	20.38	4	3.62	7	5.56	3	2.99	20	16.34	35	27	34	22.89	hypothetical protein
Synpcc7942_0084	Synpcc7942_0084	28	7.11	58	14.43	60	11.92	211	46.19	225	49.32	238	52.62	53	13.53	62	13.89	44	12.38	245	56.47	279	60.71	335	63.62	conserved hypothetical protein
Synpcc7942_0085	Synpcc7942_0085	58	15.04	60	15.26	54	10.96	119	26.62	75	16.8	120	27.11	111	28.96	108	24.72	60	17.25	157	36.98	168	37.35	209	40.56	HAD-superfamily hydrolase subfamily IA%2C variant 3
Synpcc7942_0086	Synpcc7942_0086	832	71.09	702	58.81	1011	67.62	2099	154.69	1951	143.99	1687	125.58	2295	197.28	1894	142.85	880	83.36	1950	151.33	1447	106	2110	134.91	isoamylase%2C glycosyl hydrolase family 13
Synpcc7942_0087	Synpcc7942_0087	803	94.61	858	99.12	1201	110.77	1299	132.01	1533	156.01	1469	150.79	1163	137.86	1163	120.96	754	98.49	1557	166.62	1274	128.7	1631	143.8	conserved hypothetical protein
Synpcc7942_0088	Synpcc7942_0088	123	30.31	226	54.6	218	42.05	427	90.75	397	84.49	487	104.54	274	67.92	287	62.43	212	57.91	494	110.55	463	97.82	475	87.58	conserved hypothetical protein
Synpcc7942_R0025	Synpcc7942_R0025	1	2.47	0	0	1	1.94	6	12.8	4	8.55	10	21.56	7	17.43	8	17.47	2	5.49	10	22.47	7	14.85	13	24.07	tRNA-Asn
Synpcc7942_0089	Synpcc7942_0089	252	61.08	232	55.13	269	51.04	508	106.2	626	131.05	670	141.48	383	93.4	358	76.6	323	86.8	806	177.43	564	117.21	785	142.38	Carboxymethylenebutenolidase
Synpcc7942_0090	Synpcc7942_0090	61	11.04	82	14.56	88	12.47	429	66.99	263	41.13	320	50.47	158	28.78	126	20.14	94	18.87	662	108.86	730	113.32	920	124.64	transcriptional regulator%2C GntR family
Synpcc7942_0091	Synpcc7942_0091	69	20.09	104	29.68	88	20.05	292	73.31	135	33.94	309	78.36	109	31.92	156	40.09	76	24.53	221	58.43	471	117.55	294	64.04	conserved hypothetical protein YCF21
Synpcc7942_0092	Synpcc7942_0092	203	103.92	204	102.39	228	91.36	1084	478.64	773	341.8	793	353.68	230	118.46	293	132.41	211	119.76	843	391.95	805	353.33	955	365.84	conserved hypothetical protein
Synpcc7942_0093	Synpcc7942_0093	57	15.67	41	11.05	49	10.54	151	35.81	118	28.02	140	33.53	86	23.79	98	23.78	29	8.84	226	56.43	184	43.37	244	50.2	thymidylate kinase
Synpcc7942_0094	Synpcc7942_0094	14	2.66	13	2.43	20	2.98	45	7.39	49	8.06	73	12.1	26	4.98	57	9.58	34	7.17	64	11.06	54	8.81	72	10.25	DNA polymerase III%2C delta prime subunit
Synpcc7942_0095	Synpcc7942_0095	1291	306.65	1346	313.48	1539	286.15	4254	871.56	2713	556.61	2631	544.47	1960	468.39	2284	478.91	1454	382.91	2997	646.57	3366	685.51	4544	807.69	two component transcriptional regulator%2C winged helix family
Synpcc7942_0096	Synpcc7942_0096	9416	3213.46	5581	1867.52	7675	2050.33	2707	796.85	5530	1630.13	4304	1279.72	14547	4994.82	14881	4483.11	10335	3910.51	3053	946.33	2504	732.7	4316	1102.25	conserved hypothetical protein
Synpcc7942_0097	Synpcc7942_0097	415	19.5	407	18.75	403	14.82	499	20.22	458	18.59	555	22.72	440	20.8	405	16.8	328	17.08	806	34.39	642	25.86	674	23.7	hydrogenobyrinic acid a%2Cc-diamide cobaltochelatase
Synpcc7942_0098	Synpcc7942_0098	417	41.62	454	44.43	486	37.97	2416	207.98	1092	94.13	1210	105.21	1147	115.17	921	81.14	407	45.03	2818	255.44	2811	240.54	2979	222.49	pyruvate kinase
Synpcc7942_0099	Synpcc7942_0099	44	23.75	57	30.17	75	31.69	145	67.52	122	56.89	115	54.09	119	64.63	110	52.42	61	36.51	123	60.31	167	77.3	213	86.05	hypothetical protein
Synpcc7942_0100	Synpcc7942_0100	259	83.13	168	52.87	339	85.18	894	247.52	229	63.49	276	77.18	850	274.5	802	227.25	389	138.44	201	58.6	328	90.27	442	106.17	conserved hypothetical protein
Synpcc7942_0101	Synpcc7942_0101	1860	248.2	2272	297.27	2841	296.76	2396	275.78	2599	299.57	4109	477.71	1846	247.84	2441	287.54	1588	234.94	2354	285.31	2587	295.99	2928	292.39	type 2 NADH dehydrogenase
Synpcc7942_0102	Synpcc7942_0102	427	134.87	384	118.93	436	107.8	463	126.14	504	137.5	512	140.9	426	135.38	477	133	345	120.82	427	122.5	380	102.91	394	93.13	conserved hypothetical protein
Synpcc7942_0103	Synpcc7942_0103	11	5.18	13	6.01	6	2.21	20	8.13	17	6.92	30	12.32	19	9.01	31	12.9	18	9.41	36	15.41	29	11.72	35	12.34	Ankyrin
Synpcc7942_0104	Synpcc7942_0104	232	53.19	199	44.74	264	47.38	248	49.04	259	51.29	291	58.13	270	62.28	254	51.41	175	44.48	242	50.39	278	54.65	350	60.05	hypothetical protein
Synpcc7942_0105	Synpcc7942_0105	128	13.22	120	12.15	117	9.46	382	34.03	280	24.98	267	24.02	220	22.86	225	20.51	89	10.19	364	34.14	235	20.81	417	32.23	NH(3)-dependent NAD(+) synthetase
Synpcc7942_0106	Synpcc7942_0106	53	16.31	67	20.21	67	16.14	217	57.59	227	60.33	336	90.07	92	28.48	110	29.88	62	21.15	219	61.2	160	42.21	213	49.04	probable nicotinate-nucleotide adenylyltransferase
Synpcc7942_0107	Synpcc7942_0107	174	21.84	142	17.48	233	22.9	376	40.72	444	48.15	478	52.28	369	46.61	285	31.58	169	23.52	453	51.65	291	31.32	419	39.36	Small GTP-binding protein domain
Synpcc7942_0108	Synpcc7942_0108	91	62.11	278	186.05	94	50.22	36	21.19	16	9.43	26	15.46	6	4.12	24	14.46	28	21.19	33	20.46	22	12.87	14	7.15	sulfiredoxin
Synpcc7942_0109	Synpcc7942_0109	2296	806.75	5819	2004.77	2883	792.96	1692	512.8	1544	468.6	1915	586.24	489	172.87	868	269.23	1153	449.17	1307	417.11	1386	417.56	1364	358.65	DNA-binding ferritin-like protein (oxidative damage protectant)-like
Synpcc7942_0110	Synpcc7942_0110	66	21.07	231	72.31	89	22.24	134	36.9	115	31.71	150	41.72	28	8.99	46	12.96	52	18.41	145	42.05	166	45.44	130	31.06	transcriptional regulator%2C XRE family
Synpcc7942_0111	Synpcc7942_0111	74	8.26	86	9.41	70	6.12	218	20.99	190	18.32	172	16.73	93	10.44	79	7.78	48	5.94	200	20.28	205	19.62	243	20.3	DnaK protein-like
Synpcc7942_0112	Synpcc7942_0112	7	0.86	20	2.4	16	1.53	72	7.6	54	5.71	56	5.97	18	2.22	26	2.81	23	3.12	66	7.34	94	9.87	78	7.15	Deoxyribodipyrimidine photo-lyase type I
Synpcc7942_0113	Synpcc7942_0113	10	19.16	3	5.63	5	7.5	16	26.44	20	33.09	34	56.74	10	19.27	6	10.15	6	12.74	20	34.8	23	37.78	18	25.8	hypothetical protein
Synpcc7942_0114	Synpcc7942_0114	472	226.04	500	234.77	692	259.4	567	234.21	779	322.23	1112	463.95	557	268.37	579	244.77	510	270.78	742	322.74	613	251.7	726	260.17	hypothetical protein
Synpcc7942_0115	Synpcc7942_0115	28	9.67	22	7.45	26	7.03	134	39.9	173	51.59	188	56.55	49	17.02	28	8.53	19	7.27	92	28.85	70	20.72	83	21.44	conserved hypothetical protein
Synpcc7942_0116	Synpcc7942_0116	198	36.18	207	37.08	307	43.91	392	61.78	1167	184.18	940	149.64	273	50.19	293	47.26	248	50.24	323	53.6	341	53.42	408	55.79	fructokinase
Synpcc7942_0117	Synpcc7942_0117	278	37.18	211	27.67	275	28.79	330	38.07	587	67.81	651	75.86	383	51.54	414	48.88	264	39.15	622	75.56	429	49.19	671	67.16	thiol methyltransferase 1-like
Synpcc7942_0118	Synpcc7942_0118	2604	312.39	2686	315.94	3434	322.47	5360	554.62	8409	871.33	8628	901.77	3691	445.49	4148	439.27	3003	399.41	5699	620.95	4947	508.84	5985	537.29	aspartyl/glutamyl-tRNA(Asn/Gln) amidotransferase subunit B
Synpcc7942_0119	Synpcc7942_0119	2	0.64	7	2.19	6	1.5	50	13.77	22	6.07	35	9.74	8	2.57	15	4.23	8	2.83	38	11.02	64	17.52	46	10.99	hypothetical protein
Synpcc7942_0120	Synpcc7942_0120	21	7.7	15	5.39	21	6.03	43	13.6	50	15.83	72	22.99	23	8.48	34	11	14	5.69	56	18.64	51	16.03	56	15.36	Cytosine/adenosine deaminases-like
Synpcc7942_0121	Synpcc7942_0121	21	3.05	11	1.57	28	3.18	24	3.01	12	1.5	17	2.15	22	3.21	25	3.2	15	2.41	64	8.44	46	5.73	58	6.3	conserved hypothetical protein
Synpcc7942_R0026	Synpcc7942_R0026	0	0	1	2.46	0	0	3	6.49	0	0	3	6.56	0	0	0	0	1	2.78	0	0	4	8.61	1	1.88	tRNA-Cys
Synpcc7942_0122	Synpcc7942_0122	1230	138.86	1063	117.67	1276	112.76	779	75.86	239	23.31	324	31.87	1660	188.55	1800	179.38	1110	138.93	869	89.1	703	68.05	1385	117.01	EAL
Synpcc7942_0123	Synpcc7942_0123	0	0	8	15.53	6	9.3	10	17.07	12	20.52	12	20.69	6	11.95	8	13.98	11	24.14	13	23.37	20	33.94	16	23.7	conserved hypothetical protein
Synpcc7942_R0027	Synpcc7942_R0027	18	43.33	42	99.14	48	90.45	30	62.29	10	20.79	28	58.73	42	101.73	53	112.63	44	117.44	54	118.07	74	152.74	109	196.37	tRNA-Cys
Synpcc7942_0124	Synpcc7942_0124	63	18.71	56	16.3	37	8.6	57	14.6	43	11.03	51	13.19	71	21.21	104	27.26	66	21.73	105	28.32	82	20.87	108	24	thiol methyltransferase 1-like
Synpcc7942_0125	Synpcc7942_0125	1598	451.87	1485	411.73	1954	432.51	1738	423.9	1679	410.09	2081	512.68	2017	573.83	2399	598.83	1812	568.08	1453	373.18	1653	400.77	1635	345.98	imidazoleglycerol-phosphate dehydratase
Synpcc7942_0126	Synpcc7942_0126	65	14.9	80	17.98	55	9.87	319	63.09	208	41.19	288	57.53	51	11.76	126	25.5	70	17.79	323	67.26	430	84.53	490	84.07	Enoyl-[acyl-carrier-protein] reductase (NADH)
Synpcc7942_0127	Synpcc7942_0127	22	5.86	23	6.01	17	3.54	346	79.47	164	37.72	156	36.19	29	7.77	27	6.35	19	5.61	236	57.08	247	56.39	311	61.97	transcriptional regulator%2C Crp/Fnr family
Synpcc7942_0128	Synpcc7942_0128	95	13.03	78	10.49	111	11.92	438	51.81	178	21.09	195	23.3	220	30.36	154	18.64	103	15.66	427	53.19	510	59.97	451	46.28	conserved hypothetical protein
Synpcc7942_0129	Synpcc7942_0129	13	5.36	16	6.47	32	10.33	101	35.92	70	24.93	80	28.74	36	14.94	53	19.29	32	14.63	109	40.83	122	43.14	103	31.79	Resolvase%2C RNase H-like fold
Synpcc7942_0130	Synpcc7942_0130	647	196.02	771	229.03	773	183.32	1278	333.97	1440	376.84	1928	508.91	631	192.34	778	208.07	739	248.23	1757	483.48	1885	489.66	2495	565.67	hypothetical protein
Synpcc7942_0131	Synpcc7942_0131	847	53.39	1014	62.67	942	46.48	1827	99.34	2410	131.22	2201	120.88	847	53.72	1011	56.26	885	61.85	1748	100.08	1571	84.91	1992	93.97	cyclic nucleotide-binding domain (cNMP-BD) protein
Synpcc7942_0132	Synpcc7942_0132	17	2.88	23	3.83	32	4.25	85	12.44	72	10.55	97	14.34	35	5.97	33	4.94	20	3.76	101	15.56	106	15.42	105	13.33	conserved hypothetical protein
Synpcc7942_0133	Synpcc7942_0133	58	12.3	104	21.63	92	15.27	273	49.94	229	41.95	329	60.79	132	28.17	102	19.1	95	22.34	322	62.02	372	67.64	402	63.8	conserved hypothetical protein
Synpcc7942_0134	Synpcc7942_0134	118	16.07	127	16.96	147	15.67	386	45.35	178	20.94	264	31.33	169	23.16	121	14.55	86	12.99	450	55.67	433	50.56	465	47.39	hypothetical protein
Synpcc7942_0135	Synpcc7942_0135	21	5.88	20	5.49	11	2.41	34	8.21	36	8.71	59	14.4	13	3.66	12	2.97	19	5.9	91	23.15	84	20.17	79	16.56	Methylase involved in ubiquinone/menaquinone biosynthesis-like
Synpcc7942_0136	Synpcc7942_0136	44	5.99	42	5.61	61	6.5	224	26.31	135	15.88	197	23.38	68	9.32	66	7.94	26	3.93	225	27.83	252	29.43	262	26.7	phage integrase
Synpcc7942_0137	Synpcc7942_0137	636	97.34	568	85.24	790	94.64	2743	362.1	3287	434.52	3405	454.02	993	152.9	966	130.51	697	118.27	3251	451.91	2619	343.67	3652	418.26	ferrochelatase
Synpcc7942_0138	Synpcc7942_0138	90	26.59	81	23.46	134	30.99	396	100.91	221	56.4	349	89.83	158	46.96	193	50.33	149	48.8	485	130.14	556	140.84	575	127.12	Membrane proteins%2C metalloendopeptidases-like
Synpcc7942_0139	Synpcc7942_0139	5853	566.99	5546	526.77	7558	573.11	7729	645.8	5320	445.14	5574	470.43	8310	809.91	7181	614.07	4515	484.92	4903	431.39	6237	518.03	7515	544.78	acetolactate synthase%2C large subunit
Synpcc7942_0140	Synpcc7942_0140	103	45.99	132	57.79	148	51.73	182	70.09	163	62.86	233	90.63	115	51.66	148	58.33	98	48.51	196	79.48	203	77.71	198	66.15	conserved hypothetical protein
Synpcc7942_0141	Synpcc7942_0141	1072	202.09	1595	294.82	1366	201.57	1400	227.64	1827	297.49	1248	204.97	830	157.42	1264	210.35	1070	223.64	2876	492.43	1946	314.54	2925	412.63	protein translocase subunit secF
Synpcc7942_0142	Synpcc7942_0142	702	89.65	1095	137.11	919	91.87	2341	257.86	1548	170.75	1672	186.03	725	93.15	949	106.98	725	102.65	3495	405.38	2723	298.15	3951	377.57	protein-export membrane protein SecD
Synpcc7942_0143	Synpcc7942_0143	1774	322.15	2184	388.87	2351	334.19	4312	675.41	3230	506.64	3830	605.96	3230	590.13	3359	538.47	2114	425.63	5108	842.5	4572	711.87	6586	895	pyruvate/2-oxoglutarate dehydrogenase complex dehydrogenase (E1) component
Synpcc7942_0144	Synpcc7942_0144	145	57.02	172	66.32	121	37.25	386	130.93	598	203.13	757	259.36	111	43.92	160	55.54	141	61.48	278	99.3	325	109.58	276	81.22	conserved hypothetical protein
Synpcc7942_0145	Synpcc7942_0145	26	14.3	59	31.81	39	16.79	75	35.57	66	31.34	101	48.38	33	18.26	53	25.72	56	34.14	139	69.42	129	60.81	164	67.48	conserved hypothetical protein
Synpcc7942_0146	Synpcc7942_0146	105	26.88	136	34.13	101	20.24	168	37.09	228	50.41	229	51.07	115	29.61	111	25.08	88	24.97	224	52.07	150	32.92	202	38.69	conserved hypothetical protein
Synpcc7942_0147	Synpcc7942_0147	6218	3326.47	6244	3275.24	7343	3074.99	3678	1697.17	5777	2669.47	5353	2494.97	7478	4024.93	8140	3844.12	7316	4339.33	3318	1612.2	3237	1484.78	3346	1339.53	conserved hypothetical protein
Synpcc7942_0148	Synpcc7942_0148	119	13.72	95	10.74	128	11.55	602	59.87	450	44.82	409	41.09	199	23.09	199	20.26	164	20.97	469	49.12	336	33.22	485	41.85	conserved hypothetical protein
Synpcc7942_0149	Synpcc7942_0149	0	0	5	1.57	1	0.25	26	7.16	10	2.76	26	7.23	6	1.93	5	1.41	3	1.06	39	11.31	29	7.94	22	5.26	methylated-DNA--protein-cysteine methyltransferase
Synpcc7942_0150	Synpcc7942_0150	15	2.29	41	6.14	35	4.18	211	27.78	100	13.19	113	15.03	36	5.53	38	5.12	39	6.6	216	29.95	283	37.04	292	33.36	Dolichyl-phosphate beta-D-mannosyltransferase
Synpcc7942_0151	Synpcc7942_0151	1050	78.23	1107	80.87	1334	77.8	1092	70.18	500	32.18	596	38.69	1484	111.24	1427	93.86	846	69.89	1202	81.34	1144	73.08	1692	94.34	response regulator receiver modulated diguanylate cyclase
Synpcc7942_0152	Synpcc7942_0152	233	37.8	367	58.38	408	51.82	327	45.76	121	16.96	290	40.99	296	48.32	355	50.84	266	47.85	228	33.6	343	47.72	376	45.65	Phospho-N-acetylmuramoyl-pentapeptide-transferase
Synpcc7942_0153	Synpcc7942_0153	570	360.08	710	439.78	1015	501.92	833	453.89	562	306.66	1005	553.13	552	350.84	798	445.01	514	360	413	236.97	550	297.9	705	333.28	conserved hypothetical protein
Synpcc7942_0154	Synpcc7942_0154	76	21.91	103	29.11	71	16.02	108	26.85	68	16.93	102	25.62	85	24.65	91	23.16	88	28.12	139	36.39	164	40.53	151	32.57	hypothetical protein
Synpcc7942_0155	Synpcc7942_0155	6	4.63	10	7.56	8	4.83	5	3.33	25	16.65	15	10.08	2	1.55	8	5.45	14	11.97	22	15.41	20	13.22	16	9.23	hypothetical protein
Synpcc7942_0156	Synpcc7942_0156	1401	152.93	1690	180.88	1278	109.2	6336	596.56	14621	1378.55	11276	1072.38	1209	132.78	1897	182.8	1980	239.63	10046	996	8009	749.59	10953	894.71	phosphoglucomutase
Synpcc7942_0157	Synpcc7942_0157	800	274.6	558	187.8	1022	274.6	1467	434.33	1365	404.7	1007	301.14	1794	619.54	1514	458.75	837	318.53	2198	685.25	1528	449.7	2417	620.84	conserved hypothetical protein
Synpcc7942_0158	Synpcc7942_0158	834	126.34	1049	155.81	973	115.38	4698	613.85	5264	688.77	7447	982.85	1116	170.09	1485	198.58	947	159.05	4817	662.76	4708	611.49	6371	722.22	Rhodanese-like
Synpcc7942_0159	Synpcc7942_0159	25	10.24	28	11.24	17	5.45	114	40.27	111	39.26	205	73.14	20	8.24	24	8.68	21	9.54	91	33.85	98	34.41	104	31.87	Mov34/MPN/PAD-1
Synpcc7942_0160	Synpcc7942_0160	269	51.2	309	57.66	347	51.7	1015	166.63	1413	232.29	1999	331.47	313	59.94	422	70.9	307	64.78	1058	182.89	904	147.52	1161	165.36	GTP-binding protein Era
Synpcc7942_0161	Synpcc7942_0161	131	42.98	156	50.18	169	43.4	846	239.4	470	133.19	465	132.91	152	50.17	210	60.82	149	54.2	661	196.97	798	224.47	851	208.93	conserved hypothetical protein
Synpcc7942_0162	Synpcc7942_0162	337	171.04	393	195.57	299	118.79	205	89.74	217	95.13	207	91.53	225	114.89	317	142.03	272	153.06	159	73.3	194	84.42	153	58.11	hypothetical protein
Synpcc7942_0163	Synpcc7942_0163	1885	447.74	1848	430.39	1375	255.66	1131	231.72	1872	384.07	1404	290.55	1985	474.37	2873	602.41	2089	550.14	1002	216.17	852	173.52	985	175.08	conserved hypothetical protein
Synpcc7942_0164	Synpcc7942_0164	747	316.85	807	335.62	858	284.87	1030	376.83	970	355.38	1209	446.78	1055	450.22	1150	430.59	867	407.72	1376	530.1	986	358.58	1356	430.41	Iojap-related protein
Synpcc7942_0165	Synpcc7942_0165	149	52.98	188	65.55	135	37.58	123	37.72	106	32.56	229	70.94	195	69.76	253	79.41	198	78.06	273	88.17	150	45.73	270	71.84	hypothetical protein
Synpcc7942_0166	Synpcc7942_0166	981	183.19	962	176.14	658	96.18	300	48.32	663	106.94	753	122.51	963	180.92	1513	249.41	1186	245.54	931	157.9	582	93.18	929	129.82	conserved hypothetical protein
Synpcc7942_R0028	Synpcc7942_R0028	112	259.12	134	303.98	122	220.94	54	107.76	46	91.92	80	161.25	179	416.66	203	414.59	129	330.9	80	168.11	78	154.73	72	124.66	tRNA-Met
Synpcc7942_0167	Synpcc7942_0167	40	30.85	31	23.44	42	25.35	395	262.75	171	113.91	155	104.14	57	44.23	50	34.04	34	29.07	314	219.94	435	287.63	460	265.47	hypothetical protein
Synpcc7942_0168	Synpcc7942_0168	331	86.21	364	92.95	413	84.2	1915	430.2	874	196.62	866	196.51	647	169.54	664	152.66	424	122.43	2404	568.68	2110	471.18	2574	501.68	conserved hypothetical protein
Synpcc7942_0169	Synpcc7942_0169	3437	281.9	2886	232.09	2907	186.64	2471	174.81	4199	297.48	3098	221.38	2563	211.5	2864	207.36	2557	232.52	3111	231.75	1882	132.35	3186	195.55	glutamate-ammonia ligase%2C glutamine synthetase type III
Synpcc7942_0170	Synpcc7942_0170	487	340.22	460	315.1	698	381.71	769	463.39	820	494.81	768	467.45	746	524.34	814	502	542	419.81	533	338.2	746	446.85	722	377.46	hypothetical protein
Synpcc7942_0171	Synpcc7942_0171	108	17.19	90	14.05	139	17.32	487	66.87	498	68.48	746	103.47	135	21.62	170	23.89	133	23.48	613	88.64	590	80.54	926	110.32	cysteine synthase
Synpcc7942_0172	Synpcc7942_0172	14	8.48	23	13.66	28	13.28	49	25.61	68	35.59	45	23.76	56	34.14	69	36.91	19	12.76	93	51.18	52	27.02	83	37.64	hypothetical protein
Synpcc7942_0173	Synpcc7942_0173	3	0.61	13	2.61	9	1.44	51	9.01	36	6.37	44	7.85	1	0.21	12	2.17	3	0.68	62	11.53	103	18.08	68	10.42	3'-Phosphoadenosine 5'-phosphosulfate (PAPS) 3'-phosphatase-like
Synpcc7942_0174	Synpcc7942_0174	34	6.89	35	6.96	25	3.97	49	8.57	49	8.58	73	12.89	55	11.21	37	6.62	28	6.29	87	16.01	81	14.08	90	13.65	Protein of unknown function UPF0011
Synpcc7942_0175	Synpcc7942_0175	1	0.84	3	2.46	3	1.96	7	5.05	10	7.22	7	5.1	3	2.52	2	1.48	3	2.78	20	15.19	6	4.3	13	8.14	hypothetical protein
Synpcc7942_0176	Synpcc7942_0176	258	114.33	269	116.88	359	124.53	641	245.01	1574	602.48	2287	882.98	479	213.56	453	177.21	279	137.08	831	334.47	832	316.13	1058	350.86	conserved hypothetical protein
Synpcc7942_0177	Synpcc7942_0177	395	89.19	400	88.55	508	89.78	503	97.96	547	106.68	886	174.29	574	130.39	479	95.47	315	78.85	394	80.8	458	88.66	689	116.42	ABC-type uncharacterized transport system permease component-like
Synpcc7942_0178	Synpcc7942_0178	546	99.46	619	110.55	669	95.39	956	150.2	1110	174.64	1367	216.94	619	113.44	638	102.59	503	101.58	757	125.24	938	146.5	1315	179.25	ATPase
Synpcc7942_0179	Synpcc7942_0179	4	2.01	20	9.87	12	4.73	32	13.89	31	13.47	50	21.92	45	22.78	57	25.32	17	9.49	46	21.03	59	25.46	86	32.39	Secretion chaperone CsaA
Synpcc7942_0180	Synpcc7942_0180	2392	488.12	2044	408.97	3735	596.61	1074	189.04	723	127.44	731	129.96	4268	876.25	3333	600.4	2067	467.65	1100	203.88	1150	201.21	1839	280.83	conserved hypothetical protein
Synpcc7942_0181	Synpcc7942_0181	9488	1230.17	7422	943.54	10249	1040.18	3514	392.98	3890	435.64	3589	405.41	11933	1556.61	11571	1324.35	8443	1213.68	4492	528.98	5105	567.51	8809	854.69	ATPase
Synpcc7942_0182	Synpcc7942_0182	116	28.46	91	21.89	107	20.55	33	6.98	87	18.44	73	15.61	367	90.6	390	84.48	170	46.25	60	13.37	62	13.04	93	17.08	hypothetical protein
Synpcc7942_0183	Synpcc7942_0183	70	31.97	51	22.84	110	39.33	89	35.07	91	35.9	172	68.45	77	35.39	93	37.5	76	38.49	60	24.89	105	41.12	125	42.73	conserved hypothetical protein
Synpcc7942_0184	Synpcc7942_0184	45	7.34	66	10.56	54	6.9	104	14.63	118	16.63	178	25.3	79	12.97	51	7.34	46	8.32	170	25.19	154	21.54	195	23.81	putative phosphate permease
Synpcc7942_0185	Synpcc7942_0185	19	2.22	40	4.58	25	2.28	257	25.86	92	9.27	133	13.52	51	5.99	48	4.94	22	2.85	259	27.44	257	25.71	265	23.14	gamma-glutamyltransferase. Threonine peptidase. MEROPS family T03
Synpcc7942_0186	Synpcc7942_0186	23	16.26	22	15.25	18	9.96	88	53.66	45	27.48	53	32.64	26	18.49	17	10.61	34	26.65	60	38.52	36	21.82	59	31.21	possible DNA polymerase
Synpcc7942_0187	Synpcc7942_0187	78	13.31	95	15.89	116	15.49	483	71.09	172	25.35	223	33.15	102	17.51	128	19.28	70	13.24	304	47.12	485	70.96	468	59.76	conserved hypothetical protein
Synpcc7942_0188	Synpcc7942_0188	118	12.1	208	20.92	197	15.82	91	8.05	99	8.77	254	22.7	71	7.33	148	13.4	138	15.69	180	16.77	206	18.11	164	12.59	diguanylate cyclase/phosphodiesterase (GGDEF %26 EAL domains) with PAS/PAC sensor(s)
Synpcc7942_0189	Synpcc7942_0189	1722	177.53	1722	174.07	2150	173.5	3939	350.27	2044	182.01	2903	260.74	2762	286.48	2767	251.82	1373	156.94	3336	312.37	3520	311.14	4897	377.8	GMP synthase (glutamine-hydrolyzing)
Synpcc7942_0190	Synpcc7942_0190	4	0.63	9	1.4	5	0.62	31	4.23	42	5.74	53	7.31	10	1.59	12	1.68	10	1.76	50	7.19	49	6.65	65	7.7	cobalamin biosynthesis protein CbiD
Synpcc7942_0191	Synpcc7942_0191	735	113.96	816	124.05	1003	121.73	2563	342.76	2885	386.36	3269	441.58	857	133.68	1390	190.24	841	144.57	1681	236.72	1954	259.76	2516	291.92	Serine--glyoxylate transaminase
Synpcc7942_0192	Synpcc7942_0192	510	190.47	559	204.7	642	187.69	852	274.46	1103	355.81	1226	398.92	698	262.27	767	252.87	637	263.76	725	245.93	904	289.48	1123	313.86	conserved hypothetical protein YCF60
Synpcc7942_0193	Synpcc7942_0193	7889	6246.2	5553	4310.91	9818	6084.93	2252	1537.96	3276	2240.41	2355	1624.5	10004	7969.08	9061	6333.02	6465	5675.18	2338	1681.32	2350	1595.32	3361	1991.39	conserved hypothetical protein
Synpcc7942_0194	Synpcc7942_0194	221	13.76	227	13.85	258	12.57	1578	84.72	752	40.43	686	37.2	436	27.3	476	26.15	272	18.77	2018	114.09	1780	95	2208	102.85	DNA polymerase I
Synpcc7942_0195	Synpcc7942_0195	10351	4298.35	8893	3620.89	11320	3679.63	1018	364.63	381	136.66	203	73.44	12589	5259.58	11654	4272.04	8898	4096.65	617	232.71	699	248.88	718	223.12	conserved hypothetical protein
Synpcc7942_0196	Synpcc7942_0196	181	21.76	175	20.63	137	12.89	586	60.76	1495	155.22	1718	179.92	166	20.08	216	22.92	174	23.19	704	76.86	562	57.92	618	55.59	Beta-carotene 15%2C15'-dioxygenase
Synpcc7942_0197	Synpcc7942_0197	119	15.56	196	25.14	188	19.25	1291	145.65	1330	150.26	1561	177.88	175	23.03	168	19.4	151	21.9	936	111.2	873	97.9	847	82.9	folate/biopterin transporter
Synpcc7942_0198	Synpcc7942_0198	321	39.79	320	38.9	344	33.38	550	58.81	330	35.34	263	28.41	587	73.21	404	44.21	345	47.42	710	79.94	546	58.04	784	72.73	type 2 NADH dehydrogenase
Synpcc7942_0199	Synpcc7942_0199	255	49	241	45.41	229	34.45	457	75.75	286	47.47	252	42.19	416	80.43	306	51.91	267	56.89	498	86.92	446	73.49	572	82.26	conserved hypothetical protein
Synpcc7942_0200	Synpcc7942_0200	25	8.29	23	7.48	37	9.61	70	20.03	56	16.05	46	13.3	68	22.7	39	11.42	35	12.87	73	22	56	15.93	88	21.85	conserved hypothetical protein
Synpcc7942_0201	Synpcc7942_0201	153	36.2	141	32.71	167	30.93	249	50.81	166	33.92	158	32.57	266	63.31	204	42.6	155	40.66	242	52	220	44.63	315	55.77	conserved hypothetical protein
Synpcc7942_0202	Synpcc7942_0202	516	63.31	349	41.98	498	47.83	652	69	525	55.64	512	54.73	1147	141.58	643	69.64	439	59.72	666	74.22	699	73.53	688	63.17	Cbb3-type cytochrome oxidase subunit 1-like
Synpcc7942_0203	Synpcc7942_0203	41	6.6	58	9.15	49	6.17	154	21.38	92	12.79	117	16.4	119	19.27	92	13.07	63	11.24	151	22.07	145	20.01	148	17.82	5-amino-6-(5-phosphoribosylamino)uracil reductase / diaminohydroxyphosphoribosylaminopyrimidine deaminase
Synpcc7942_0204	Synpcc7942_0204	161	61.68	168	63.11	196	58.78	276	91.2	189	62.54	250	83.44	234	90.19	240	81.17	155	65.84	207	72.03	225	73.91	219	62.79	conserved hypothetical protein
Synpcc7942_0205	Synpcc7942_0205	131	22.95	274	47.06	138	18.92	240	36.26	234	35.4	361	55.09	160	28.2	189	29.23	210	40.78	242	38.5	152	22.83	187	24.51	Cytidyltransferase-related
Synpcc7942_0206	Synpcc7942_0206	36	4.62	74	9.31	31	3.11	57	6.31	34	3.77	95	10.62	3	0.39	11	1.25	34	4.83	53	6.17	30	3.3	33	3.17	Nicotinic acid phosphoribosyltransferase-like
Synpcc7942_0207	Synpcc7942_0207	26	27.09	33	33.71	30	24.46	110	98.85	130	116.98	175	158.84	54	56.6	43	39.54	22	25.41	90	85.16	103	92	71	55.35	hypothetical protein
Synpcc7942_0208	Synpcc7942_0208	78	5.01	79	4.98	60	3.02	219	12.14	152	8.44	231	12.93	119	7.69	90	5.11	67	4.77	433	25.27	269	14.82	391	18.8	TPR repeat
Synpcc7942_0209	Synpcc7942_0209	53	15.06	34	9.47	37	8.23	85	20.83	78	19.14	80	19.8	31	8.86	46	11.54	64	20.16	99	25.55	69	16.81	86	18.29	maf protein
Synpcc7942_0210	Synpcc7942_0210	9	3.99	15	6.52	12	4.16	23	8.79	26	9.95	47	18.15	14	6.24	19	7.43	7	3.44	23	9.26	28	10.64	42	13.93	conserved hypothetical protein
Synpcc7942_0211	Synpcc7942_0211	89	10.74	101	11.95	121	11.43	289	30.09	241	25.12	363	38.17	104	12.63	151	16.09	104	13.92	279	30.58	285	29.49	313	28.27	adenosylcobyric acid synthase (glutamine-hydrolysing)
Synpcc7942_0212	Synpcc7942_0212	135	22.08	171	27.43	189	24.2	703	99.19	754	106.54	810	115.44	231	38.02	250	36.1	236	42.8	628	93.31	597	83.74	737	90.22	chorismate synthase
Synpcc7942_0213	Synpcc7942_0213	32	10.44	56	17.92	48	12.26	128	36.02	91	25.65	137	38.94	90	29.54	81	23.33	29	10.49	146	43.27	180	50.36	179	43.7	hypothetical protein
Synpcc7942_0214	Synpcc7942_0214	174	33.55	248	46.88	213	32.15	505	83.98	341	56.79	447	75.08	272	52.76	350	59.57	295	63.06	505	88.43	481	79.51	707	102	conserved hypothetical protein
Synpcc7942_0215	Synpcc7942_0215	2853	1303.21	3654	1636.55	3944	1410.22	1911	752.93	2229	879.45	2095	833.74	2605	1197.18	3336	1345.17	3053	1546.16	3077	1276.59	2617	1024.95	4169	1425.07	conserved hypothetical protein
Synpcc7942_0216	Synpcc7942_0216	146	25.57	180	30.92	173	23.72	320	48.35	514	77.77	610	93.09	140	24.67	198	30.62	133	25.83	340	54.09	300	45.06	313	41.03	putative zinc-binding oxidoreductase
Synpcc7942_0217	Synpcc7942_0217	459	107.73	385	88.6	376	69.08	761	154.06	462	93.66	645	131.9	431	101.78	563	116.65	385	100.19	395	84.21	528	106.26	463	81.32	phosphatases-like
Synpcc7942_R0029	Synpcc7942_R0029	1	2.41	3	7.08	10	18.84	10	20.76	7	14.56	13	27.27	2	4.84	5	10.63	4	10.68	7	15.31	5	10.32	24	43.24	tRNA-Pro
Synpcc7942_0218	Synpcc7942_0218	57	60.44	70	72.78	73	60.59	96	87.81	104	95.26	129	119.18	60	64.01	50	46.8	57	67.01	155	149.28	155	140.92	153	121.41	conserved hypothetical protein
Synpcc7942_0219	Synpcc7942_0219	149	82.69	189	102.84	107	46.48	145	69.41	136	65.19	149	72.04	90	50.25	121	59.28	127	78.14	161	81.15	168	79.94	123	51.08	conserved hypothetical protein
Synpcc7942_0220	Synpcc7942_0220	134	31.45	167	38.43	191	35.09	479	96.97	558	113.13	991	202.65	148	34.95	207	42.89	181	47.1	487	103.82	456	91.77	525	92.21	probable cell division inhibitor MinD
Synpcc7942_0221	Synpcc7942_0221	129	22.14	170	28.61	156	20.96	473	70.02	389	57.67	590	88.22	200	34.53	187	28.33	164	31.21	458	71.39	466	68.57	440	56.51	glucokinase
Synpcc7942_0222	Synpcc7942_0222	31	6.37	45	9.07	50	8.04	148	26.23	144	25.56	182	32.58	56	11.58	71	12.88	31	7.06	200	37.32	167	29.42	170	26.14	conserved hypothetical protein
Synpcc7942_0223	Synpcc7942_0223	191	82.79	251	106.67	308	104.5	661	247.13	333	124.67	473	178.62	308	134.32	318	121.68	266	127.83	292	114.96	477	177.27	440	142.72	hypothetical protein
Synpcc7942_0224	Synpcc7942_0224	67	84.65	73	90.43	113	111.76	103	112.25	84	91.67	79	86.96	61	77.54	57	63.57	66	92.45	61	70	63	68.25	76	71.86	hypothetical protein
Synpcc7942_0225	Synpcc7942_0225	1242	1084.6	1650	1412.79	1565	1069.79	2927	2204.71	2935	2213.83	3257	2477.99	1529	1343.37	1913	1474.69	1623	1571.38	2976	2360.43	2746	2056.05	3414	2231.02	hypothetical protein
Synpcc7942_0226	Synpcc7942_0226	136	87.78	154	97.46	166	83.87	263	146.42	203	113.18	352	197.95	128	83.12	193	109.97	208	148.85	296	173.53	268	148.32	316	152.63	Sec-independent protein translocase TatA
Synpcc7942_0227	Synpcc7942_0227	67	19.04	78	21.73	104	23.13	341	83.57	187	45.89	328	81.19	69	19.72	107	26.84	86	27.09	419	108.13	385	93.79	429	91.21	peptidyl-tRNA hydrolase
Synpcc7942_0228	Synpcc7942_0228	5	3.41	14	9.37	3	1.6	33	19.43	32	18.87	54	32.11	18	12.36	8	4.82	10	7.57	47	29.14	45	26.34	41	20.94	conserved hypothetical protein
Synpcc7942_0229	Synpcc7942_0229	20980	6626.79	26215	8118.86	20869	5159.86	12868	3505.83	26718	7289.39	33436	9201.26	9993	3175.66	17006	4741.77	14907	5220.41	11622	3334.18	10530	2851.76	11455	2707.61	hypothetical protein
Synpcc7942_0230	Synpcc7942_0230	1378	234.47	2079	346.84	1342	178.74	1487	218.23	2843	417.83	4492	665.89	1129	193.27	2020	303.4	1518	286.36	1262	195.03	1431	208.76	1483	188.83	hypothetical protein
Synpcc7942_0231	Synpcc7942_0231	8	2.71	30	9.98	15	3.98	21	6.15	12	3.52	36	10.64	6	2.05	9	2.7	9	3.39	44	13.56	53	15.42	37	9.4	putative acetyltransferase
Synpcc7942_0232	Synpcc7942_0232	30	3.97	54	7	28	2.9	312	35.59	132	15.08	175	20.16	55	7.32	72	8.41	54	7.92	312	37.48	312	35.38	405	40.08	3-phosphoshikimate 1-carboxyvinyltransferase
Synpcc7942_0233	Synpcc7942_0233	140	58.55	116	47.56	134	43.86	320	115.42	431	155.68	365	132.98	201	84.57	284	104.84	166	76.96	642	243.84	408	146.29	565	176.81	conserved hypothetical protein
Synpcc7942_0234	Synpcc7942_0234	30	5.38	42	7.39	37	5.2	220	34.04	106	16.43	160	25.01	54	9.75	94	14.89	43	8.55	180	29.33	228	35.07	253	33.97	conserved hypothetical protein
Synpcc7942_0235	Synpcc7942_0235	22	7.6	12	4.06	11	2.97	88	26.21	62	18.49	94	28.27	37	12.85	44	13.41	31	11.87	110	34.49	117	34.63	161	41.6	cyclic nucleotide-binding domain (cNMP-BD) protein
Synpcc7942_0236	Synpcc7942_0236	240	79.18	195	63.08	269	69.47	983	279.72	247	70.38	260	74.73	558	185.21	361	105.13	169	61.81	747	223.83	994	281.16	1276	315.01	cyclic nucleotide-binding domain (cNMP-BD) protein
Synpcc7942_0237	Synpcc7942_0237	38	11.69	65	19.61	47	11.32	140	37.15	284	75.48	371	99.45	35	10.83	64	17.38	55	18.76	479	133.86	350	92.33	384	88.41	conserved hypothetical protein
Synpcc7942_0238	Synpcc7942_0238	49	7.39	81	11.97	61	7.2	123	15.99	112	14.58	200	26.26	60	9.1	69	9.18	44	7.35	206	28.2	175	22.61	173	19.51	conserved hypothetical protein
Synpcc7942_0239	Synpcc7942_0239	14	7.36	28	14.43	21	8.64	116	52.58	86	39.04	172	78.75	12	6.34	21	9.74	11	6.41	131	62.53	133	59.93	165	64.89	cytochrome C6 soluble cytochrome f
Synpcc7942_0240	Synpcc7942_0240	688	249.12	984	349.34	897	254.24	6299	1967.28	4920	1538.74	6092	1921.79	1022	372.31	1816	580.45	1129	453.23	4916	1616.72	4894	1519.37	5939	1609.23	hypothetical protein
Synpcc7942_0241	Synpcc7942_0241	135	17.58	121	15.45	160	16.31	258	28.98	216	24.3	267	30.29	194	25.42	196	22.53	143	20.65	316	37.38	259	28.92	300	29.24	23S rRNA (uracil-5-)-methyltransferase RumA
Synpcc7942_0242	Synpcc7942_0242	456	73.18	541	85.13	748	93.97	951	131.65	850	117.83	939	131.3	442	71.37	545	77.21	388	69.04	1018	148.39	1072	147.51	1299	156.01	K+-dependent Na+/Ca+ exchanger related-protein
Synpcc7942_0243	Synpcc7942_0243	1125	1391.77	747	906.11	876	848.31	758	808.85	1293	1381.66	1806	1946.56	1076	1339.27	794	867.11	501	687.18	1739	1954	1671	1772.46	2032	1881.18	possible high light inducible polypeptide HliC
Synpcc7942_0244	Synpcc7942_0244	4145	291.29	2134	147.04	4584	252.16	3983	241.43	5715	346.9	6161	377.21	16508	1167.17	7357	456.39	3801	296.15	5502	351.18	5231	315.19	6138	322.79	Glycogen/starch/alpha-glucan phosphorylase
Synpcc7942_0245	Synpcc7942_0245	2012	337.51	914	150.33	1986	260.78	443	64.1	750	108.67	760	111.07	5503	928.74	2553	378.05	1862	346.3	830	126.46	803	115.49	940	118	glyceraldehyde-3-phosphate dehydrogenase
Synpcc7942_0246	Synpcc7942_0246	52	8.58	57	9.22	43	5.55	266	37.85	176	25.08	153	21.99	55	9.13	63	9.17	54	9.88	407	60.98	386	54.59	444	54.81	extracellular solute-binding protein%2C family 3
Synpcc7942_0247	Synpcc7942_0247	22	3.46	26	4	34	4.18	127	17.21	85	11.53	69	9.44	27	4.27	21	2.91	21	3.66	215	30.68	158	21.28	219	25.75	ABC-type permease for basic amino acids and glutamine
Synpcc7942_0248	Synpcc7942_0248	21	3.14	47	6.89	49	5.74	188	24.26	99	12.79	74	9.64	39	5.87	47	6.21	21	3.48	296	40.21	225	28.86	280	31.34	Amino acid ABC transporter%2C permease protein%2C 3-TM region%2C His/Glu/Gln/Arg/opine
Synpcc7942_0249	Synpcc7942_0249	12	2.72	14	3.11	17	3.02	75	14.66	31	6.07	64	12.64	31	7.07	39	7.8	19	4.77	116	23.88	140	27.21	109	18.49	ATPase
Synpcc7942_0250	Synpcc7942_0250	15	5.71	18	6.72	19	5.66	91	29.88	34	11.18	64	21.22	22	8.43	40	13.44	15	6.33	118	40.8	96	31.33	111	31.62	conserved hypothetical protein
Synpcc7942_0251	Synpcc7942_0251	5171	1194.8	4579	1037.39	6507	1176.91	454	90.48	647	129.13	833	167.69	5815	1351.8	7210	1470.61	5632	1442.79	298	62.54	249	49.33	370	63.98	Exonuclease
Synpcc7942_0252	Synpcc7942_0252	166709	130257	155009	118753	249034	152314	13531	9119.14	15394	10389.2	14315	9744.7	118805	93393.5	143651	99081.2	129870	112504	6564	4658.23	5436	3641.73	7953	4650.14	hypothetical protein
Synpcc7942_0253	Synpcc7942_0253	232533	90250.3	218880	83294.7	298303	90627.5	17172	5748.67	27751	9303.2	20415	6903.17	122572	47862.5	166829	57157.9	169113	72770.9	8181	2883.91	5085	1692.16	7484	2173.66	conserved hypothetical protein
Synpcc7942_0254	Synpcc7942_0254	23391	1620.78	18176	1234.87	24622	1335.48	7386	441.43	10481	627.29	9660	583.16	17875	1246.12	21233	1298.75	15818	1215.19	5893	370.87	6246	371.08	7977	413.63	DNA gyrase subunit A
Synpcc7942_0255	Synpcc7942_0255	138	19.19	115	15.68	150	16.33	793	95.12	428	51.41	524	63.49	379	53.03	302	37.07	167	25.75	652	82.35	611	72.85	718	74.72	ATPase
Synpcc7942_0256	Synpcc7942_0256	749	108.75	735	104.63	888	100.92	1460	182.84	1492	187.11	1730	218.83	959	140.08	1011	129.58	693	111.55	896	118.15	918	114.28	1161	126.14	Peptidase M20D%2C amidohydrolase
Synpcc7942_0257	Synpcc7942_0257	42	9.98	40	9.32	39	7.25	121	24.79	114	23.39	195	40.35	60	14.34	67	14.05	51	13.43	123	26.54	143	29.12	138	24.53	Protein of unknown function DUF92%2C transmembrane
Synpcc7942_0258	Synpcc7942_0258	60	24.24	46	18.22	49	15.49	442	154.01	452	157.71	582	204.83	78	31.7	92	32.81	52	23.29	309	113.37	332	114.99	358	108.22	conserved hypothetical protein
Synpcc7942_0259	Synpcc7942_0259	169	90.41	238	124.84	172	72.03	3426	1580.89	767	354.42	722	336.52	220	118.41	354	167.18	215	127.52	809	393.09	1222	560.52	1420	568.48	conserved hypothetical protein
Synpcc7942_0260	Synpcc7942_0260	113708	8184.51	113984	8044.38	138653	7812.12	54888	3407.7	80057	4977.26	65908	4133.09	83888	6074.93	113298	7198.87	100017	7981.64	41360	2703.91	37494	2313.93	49160	2647.93	ATPase
Synpcc7942_0261	Synpcc7942_0261	51	15.14	81	23.58	90	20.92	142	36.37	134	34.37	225	58.2	89	26.59	65	17.04	45	14.81	176	47.46	201	51.17	189	41.99	ribosomal-protein-alanine acetyltransferase
Synpcc7942_0262	Synpcc7942_0262	1275	162.82	1272	159.27	1355	135.45	3551	391.14	3672	405.04	3749	417.11	1941	249.38	2062	232.45	1434	203.03	3802	440.99	2991	327.5	3826	365.63	diaminopimelate decarboxylase
Synpcc7942_0263	Synpcc7942_0263	137	26.5	248	47.03	236	35.73	865	144.32	290	48.45	565	95.21	190	36.98	176	30.05	145	31.1	459	80.64	708	117.42	634	91.77	Protein of unknown function DUF147
Synpcc7942_0264	Synpcc7942_0264	112	26.39	183	42.28	161	29.7	565	114.84	217	44.17	277	56.87	201	47.65	230	47.84	150	39.19	643	137.62	569	114.96	736	129.79	Undecaprenyl pyrophosphate synthetase
Synpcc7942_0265	Synpcc7942_0265	25	16.14	31	19.62	25	12.63	184	102.44	194	108.16	280	157.46	48	31.17	55	31.34	33	23.62	105	61.56	110	60.88	129	62.31	conserved hypothetical protein
Synpcc7942_0266	Synpcc7942_0266	129	41.18	120	37.56	154	38.49	744	204.88	859	236.88	1217	338.51	238	76.45	198	55.8	147	52.03	810	234.88	722	197.64	969	231.5	Heat shock protein DnaJ-like
Synpcc7942_0267	Synpcc7942_0267	16400	4007.68	11782	2823.03	15910	3043.39	6782	1429.52	5681	1199.12	4605	980.42	24485	6019.9	18564	4004.62	12783	3463.37	5062	1123.52	7248	1518.64	9344	1708.74	methyltransferase GidB
Synpcc7942_0268	Synpcc7942_0268	25	9.22	19	6.87	22	6.35	109	34.68	109	34.73	115	36.95	38	14.1	69	22.47	31	12.68	161	53.93	150	47.44	189	52.17	hypothetical protein
Synpcc7942_0269	Synpcc7942_0269	64	12.93	76	15.05	100	15.81	371	64.63	325	56.7	409	71.97	113	22.96	120	21.4	70	15.68	470	86.22	434	75.16	499	75.42	conserved hypothetical protein
Synpcc7942_0270	Synpcc7942_0270	49	7.31	67	9.8	46	5.37	768	98.84	297	38.28	307	39.91	81	12.16	115	15.15	67	11.08	762	103.26	733	93.77	840	93.79	TPR repeat
Synpcc7942_0271	Synpcc7942_0271	6	1.46	16	3.82	11	2.1	131	27.5	47	9.88	51	10.81	15	3.67	19	4.08	20	5.4	110	24.31	103	21.49	111	20.22	uroporphyrinogen-III C-methyltransferase
Synpcc7942_0272	Synpcc7942_0272	7	1.57	16	3.52	33	5.79	192	37.11	78	15.1	98	19.13	27	6.09	32	6.33	28	6.96	166	33.79	140	26.9	169	28.34	uroporphyrinogen-III synthase
Synpcc7942_0273	Synpcc7942_0273	2	0.57	5	1.39	4	0.89	24	5.85	13	3.18	16	3.94	0	0	4	1	2	0.63	40	10.27	22	5.33	39	8.25	Dephospho-CoA kinase
Synpcc7942_0274	Synpcc7942_0274	11	5.78	16	8.24	19	7.82	33	14.96	31	14.07	46	21.06	18	9.52	10	4.64	11	6.41	32	15.27	28	12.62	25	9.83	conserved hypothetical protein
Synpcc7942_0275	Synpcc7942_0275	212	113.41	134	70.29	274	114.74	273	125.97	424	195.92	577	268.93	397	213.68	350	165.29	227	134.64	293	142.37	260	119.26	289	115.7	conserved hypothetical protein
Synpcc7942_0276	Synpcc7942_0276	111	13.42	178	21.11	202	19.12	1160	121.01	541	56.51	974	102.63	385	46.85	351	37.47	192	25.74	1098	120.61	1088	112.82	1505	136.21	glycolate oxidase subunit GlcD
Synpcc7942_0277	Synpcc7942_0277	142	12.4	168	14.38	173	11.83	704	53.03	455	34.32	643	48.92	221	19.42	210	16.19	141	13.65	748	59.33	686	51.36	743	48.55	DNA ligase%2C NAD-dependent
Synpcc7942_0278	Synpcc7942_0278	18	6.44	8	2.81	25	7	25	7.71	12	3.71	6	1.87	100	35.99	63	19.89	25	9.92	20	6.5	19	5.83	34	9.1	NADH:ubiquinone oxidoreductase 24 kD subunit-like
Synpcc7942_0279	Synpcc7942_0279	50	5.55	28	3.05	55	4.78	164	15.7	149	14.28	128	12.38	140	15.63	95	9.31	59	7.26	166	16.73	183	17.42	182	15.12	NADH dehydrogenase (quinone)
Synpcc7942_0280	Synpcc7942_0280	60	8.44	85	11.73	70	7.71	61	7.4	114	13.86	120	14.71	80	11.33	75	9.32	57	8.89	196	25.05	157	18.94	158	16.64	competence/damage-inducible protein cinA
Synpcc7942_0281	Synpcc7942_0281	206	34.17	246	40.01	291	37.78	226	32.33	448	64.19	603	87.14	292	48.73	299	43.78	233	42.85	509	76.68	362	51.48	415	51.51	probable glycosyltransferase
Synpcc7942_0282	Synpcc7942_0282	2190	303.85	2733	371.79	3176	344.93	3625	433.81	5251	629.28	6882	831.88	3112	434.4	3271	400.62	2122	326.42	2941	370.61	3060	364.02	3977	412.91	serine hydroxymethyltransferase
Synpcc7942_0283	Synpcc7942_0283	7	1.24	20	3.48	15	2.08	69	10.55	45	6.89	50	7.72	28	4.99	19	2.97	10	1.97	82	13.2	83	12.61	76	10.08	Dihydrouridine synthase TIM-barrel protein nifR3
Synpcc7942_0284	Synpcc7942_0284	61	35.17	68	38.44	66	29.79	736	366	325	161.84	410	205.94	68	39.44	143	72.78	100	63.92	563	294.81	749	370.24	868	374.48	carbon dioxide concentrating mechanism protein CcmK
Synpcc7942_0285	Synpcc7942_0285	38	19.79	37	18.9	50	20.39	393	176.57	214	96.28	296	134.33	54	28.3	73	33.57	47	27.14	359	169.85	421	188.03	510	198.8	carbon dioxide concentrating mechanism protein CcmK
Synpcc7942_0286	Synpcc7942_0286	17	8.34	13	6.26	15	5.76	93	39.37	53	22.47	55	23.52	12	5.93	15	6.5	5	2.72	104	46.36	100	42.08	93	34.15	conserved hypothetical protein
Synpcc7942_0287	Synpcc7942_0287	7	1.79	7	1.76	3	0.6	35	7.73	40	8.84	66	14.72	10	2.58	24	5.42	6	1.7	50	11.62	25	5.49	58	11.11	hypothetical protein
Synpcc7942_0288	Synpcc7942_0288	40	5.24	62	7.97	62	6.36	391	44.21	292	33.06	464	52.99	65	8.57	78	9.03	56	8.14	687	81.79	639	71.82	586	57.48	glucosamine-1-phosphate N-acetyltransferase / UDP-N-acetylglucosamine pyrophosphorylase
Synpcc7942_0289	Synpcc7942_0289	3124	195.48	2436	149.46	3405	166.78	5310	286.59	7594	410.44	7565	412.41	3937	247.85	4596	253.87	2994	207.71	5797	329.46	5121	274.75	6446	301.84	protein translocase subunit secA
Synpcc7942_0290	Synpcc7942_0290	64	10.03	103	15.82	116	14.23	263	35.54	194	26.25	321	43.82	87	13.71	151	20.88	85	14.77	381	54.22	383	51.45	435	51	dihydroorotate oxidase A
Synpcc7942_R0030	Synpcc7942_R0030	5	12.2	6	14.36	3	5.73	12	25.26	9	18.97	17	36.14	5	12.28	2	4.31	1	2.71	15	33.25	9	18.83	12	21.91	tRNA-Ala
Synpcc7942_0291	Synpcc7942_0291	1380	1122.57	1263	1007.36	1936	1232.75	620	435.02	530	372.39	408	289.15	1606	1314.37	1773	1273.16	1465	1321.26	494	364.98	610	425.45	534	325.06	conserved hypothetical protein
Synpcc7942_0292	Synpcc7942_0292	229	33.25	286	40.71	239	27.16	267	33.44	169	21.19	200	25.3	383	55.95	380	48.7	379	61.01	409	53.93	370	46.06	490	53.24	Phosphopantothenoylcysteine decarboxylase / Phosphopantothenate-cysteine ligase
Synpcc7942_0293	Synpcc7942_0293	15	7.88	4	2.06	11	4.52	142	64.36	128	58.1	241	110.34	33	17.45	24	11.13	13	7.57	194	92.6	117	52.72	196	77.08	conserved hypothetical protein
Synpcc7942_0294	Synpcc7942_0294	1612	344.33	2721	569.88	2075	346.95	8396	1546.91	6990	1289.67	4802	893.65	926	199	1717	323.76	2363	559.62	8240	1598.63	9278	1699.23	10204	1631.08	photosystem II manganese-stabilizing polypeptide
Synpcc7942_0295	Synpcc7942_0295	186	27.89	258	37.93	231	27.12	2055	265.8	2288	296.35	2363	308.72	242	36.51	403	53.35	279	46.39	1953	265.99	2158	277.46	2646	296.92	sulfate adenylyltransferase
Synpcc7942_0296	Synpcc7942_0296	448	39.59	612	53.03	609	42.13	975	74.31	872	66.56	1068	82.22	579	51.48	654	51.02	544	53.3	1072	86.04	958	72.58	1258	83.19	conserved hypothetical protein
Synpcc7942_0297	Synpcc7942_0297	2775	268.38	3629	344.13	3838	290.56	12937	1079.2	21143	1766.21	21821	1838.64	2771	269.63	3784	323.06	3085	330.79	7783	683.67	7712	639.5	9483	686.32	FtsH peptidase homologue%2C chloroplast. Metallo peptidase. MEROPS family M41
Synpcc7942_0298	Synpcc7942_0298	8	2.2	28	7.55	14	3.01	49	11.62	41	9.74	59	14.13	14	3.87	12	2.91	6	1.83	131	32.71	84	19.8	130	26.74	hypothetical protein
Synpcc7942_0299	Synpcc7942_0299	55	13.06	66	15.37	90	16.73	104	21.31	88	18.05	152	31.46	88	21.03	88	18.45	64	16.85	227	48.97	171	34.83	166	29.51	rod shape-determining protein MreC
Synpcc7942_0300	Synpcc7942_0300	381	65.39	431	72.53	533	71.61	1011	149.66	894	132.53	1362	203.65	508	87.72	629	95.3	417	79.35	1417	220.88	1289	189.68	1473	189.18	rod shape-determining protein MreB
Synpcc7942_0301	Synpcc7942_0301	1380	677.25	926	445.58	1352	519.38	1525	645.54	2210	936.81	2480	1060.37	1642	810.74	1744	755.54	1359	739.45	1816	809.46	1828	769.19	2026	744.05	single-strand binding protein
Synpcc7942_0302	Synpcc7942_0302	25	3.09	28	3.4	36	3.49	53	5.66	81	8.66	109	11.75	88	10.95	55	6.01	19	2.61	84	9.44	88	9.33	102	9.44	Phospholipase D/Transphosphatidylase
Synpcc7942_0303	Synpcc7942_0303	29	4.47	19	2.87	47	5.67	20	2.66	30	4	29	3.9	52	8.07	53	7.22	35	5.99	76	10.65	46	6.08	40	4.62	response regulator receiver domain protein (CheY-like)
Synpcc7942_0304	Synpcc7942_0304	292	80.28	216	58.22	370	79.62	139	32.96	163	38.71	160	38.32	863	238.7	446	108.24	275	83.82	155	38.7	184	43.37	179	36.83	conserved hypothetical protein
Synpcc7942_0305	Synpcc7942_0305	584	450.38	411	310.78	601	362.81	430	286.03	745	496.26	786	528.11	746	578.82	612	416.64	561	479.67	519	363.53	470	310.78	575	331.84	hypothetical protein
Synpcc7942_0306	Synpcc7942_0306	32	18.45	43	24.31	41	18.5	43	21.38	71	35.36	75	37.67	69	40.02	83	42.24	69	44.1	63	32.99	46	22.74	69	29.77	hypothetical protein
Synpcc7942_0307	Synpcc7942_0307	525	76.22	564	80.29	562	63.87	292	36.57	449	56.31	269	34.03	814	118.9	777	99.58	665	107.05	609	80.31	374	46.56	474	51.5	Na+/H+ antiporter
Synpcc7942_0308	Synpcc7942_0308	1229	192.05	1191	182.49	1732	211.86	992	133.71	2639	356.21	1196	162.83	2009	315.86	1815	250.37	1382	239.44	1648	233.91	1085	145.37	1764	206.28	CO2 hydration protein
Synpcc7942_0309	Synpcc7942_0309	2070	193.58	2478	227.21	3363	246.18	2987	240.93	3668	296.28	3394	276.52	2419	227.59	2119	174.93	1519	157.49	3951	335.58	4374	350.71	6557	458.86	NAD(P)H dehydrogenase%2C subunit NdhF3 family
Synpcc7942_0310	Synpcc7942_0310	35	6.6	47	8.69	58	8.56	208	33.82	115	18.73	126	20.69	57	10.81	53	8.82	57	11.91	268	45.89	212	34.27	258	36.4	4-diphosphocytidyl-2-C-methyl-D-erythritol kinase
Synpcc7942_0311	Synpcc7942_0311	34	7.21	41	8.53	62	10.29	154	28.17	149	27.29	190	35.11	90	19.2	72	13.48	77	18.11	175	33.71	226	41.1	225	35.71	dimethyladenosine transferase
Synpcc7942_0312	Synpcc7942_0312	57	23.67	32	13.03	51	16.58	130	46.56	24	8.61	23	8.32	178	74.37	123	45.09	42	19.34	42	15.84	59	21.01	79	24.55	Protein of unknown function UPF0102
Synpcc7942_0313	Synpcc7942_0313	1441	500.41	1600	544.79	2163	587.97	2157	646.09	3553	1065.72	4161	1258.9	1282	447.91	1917	587.65	1366	525.93	2241	706.83	2062	613.95	2870	745.82	conserved hypothetical protein
Synpcc7942_0314	Synpcc7942_0314	2	0.57	21	5.82	9	1.99	54	13.17	8	1.95	32	7.88	21	5.97	26	6.49	8	2.51	66	16.95	66	16	86	18.2	succinate dehydrogenase subunit C
Synpcc7942_0315	Synpcc7942_0315	964	132.51	1018	137.2	1196	128.69	2973	352.49	1197	142.12	1584	189.7	1378	190.57	1814	220.11	1162	177.09	2393	298.76	2721	320.69	3322	341.72	Adenylosuccinate lyase
Synpcc7942_0316	Synpcc7942_0316	268	248.66	235	213.79	380	275.99	100	80.03	161	129.03	64	51.74	266	248.31	395	323.53	319	328.16	99	83.43	63	50.12	108	74.99	conserved hypothetical protein
Synpcc7942_0317	Synpcc7942_0317	135	52.4	110	41.86	153	46.48	252	84.36	278	93.2	376	127.14	206	80.44	180	61.67	152	65.41	417	147	356	118.47	436	126.63	conserved hypothetical protein
Synpcc7942_0318	Synpcc7942_0318	181	70.71	209	80.06	247	75.53	1091	367.64	689	232.5	912	310.41	133	52.28	231	79.66	217	93.99	1344	476.89	1845	618.01	1513	442.33	conserved hypothetical protein
Synpcc7942_0319	Synpcc7942_0319	49	10.66	46	9.81	40	6.81	156	29.27	74	13.9	147	27.86	34	7.44	56	10.75	57	13.75	276	54.53	339	63.22	236	38.41	hemolysin A
Synpcc7942_0320	Synpcc7942_0320	15	2.67	55	9.62	36	5.03	180	27.69	82	12.63	102	15.85	39	7	69	10.86	42	8.3	187	30.29	270	41.28	243	32.43	UDP-galactose 4-epimerase
Synpcc7942_0321	Synpcc7942_0321	4293	2255.99	3932	2025.99	5893	2424.11	7809	3539.6	9449	4288.97	7308	3345.88	6575	3476.27	6854	3179.52	3530	2056.69	7831	3737.7	8876	3999.27	11100	4365.09	nitrogen regulatory protein P-II
Synpcc7942_0322	Synpcc7942_0322	725	94.21	787	100.27	822	83.61	1201	134.61	1142	128.17	1320	149.43	1039	135.83	1008	115.62	762	109.78	2465	290.92	2004	223.27	2406	233.95	c-type cytochrome biogenesis protein
Synpcc7942_0323	Synpcc7942_0323	509	119.47	688	158.33	800	146.98	1136	229.98	1114	225.84	1454	297.33	875	206.63	838	173.63	623	162.12	2012	428.92	1698	341.71	2068	363.23	Cytochrome c biogenesis protein-like
Synpcc7942_0324	Synpcc7942_0324	436	65.55	410	60.44	521	61.31	746	96.73	333	43.24	409	53.57	661	99.98	500	66.35	375	62.5	767	104.73	914	117.81	976	109.8	cell division protein FtsW
Synpcc7942_0325	Synpcc7942_0325	278	242.77	351	300.54	302	206.44	2710	2041.26	1050	792	532	404.76	414	363.74	723	557.35	507	490.88	2819	2235.9	3238	2424.43	4450	2908.04	Lc 7.8 apoprotein (core components of the phycobilisomes)
Synpcc7942_0326	Synpcc7942_0326	1998	732.38	2686	965.37	2568	736.84	15312	4841.22	5764	1824.96	3292	1051.32	2786	1027.45	4432	1434.1	3432	1394.78	12799	4261.15	16072	5051.23	18054	4952.3	allophycocyanin%2C beta subunit
Synpcc7942_0327	Synpcc7942_0327	1867	684.36	2293	824.12	2060	591.08	14838	4691.35	6675	2113.4	3772	1204.61	2687	990.94	4206	1360.98	3196	1298.86	17135	5704.73	18959	5958.58	26014	7135.77	allophycocyanin alpha chain
Synpcc7942_0328	Synpcc7942_0328	1576	132.56	1598	131.79	1900	125.1	21049	1527.09	10534	765.3	7943	582.06	2816	238.3	3119	231.58	1962	182.96	20368	1556	22702	1637.2	28189	1774.29	phycobilisome core-membrane linker polypeptide
Synpcc7942_0329	Synpcc7942_0329	23	3.29	48	6.73	30	3.36	363	44.8	148	18.29	133	16.58	45	6.48	74	9.35	36	5.71	362	47.05	338	41.47	455	48.72	conserved hypothetical protein
Synpcc7942_0330	Synpcc7942_0330	181	63.6	280	96.47	299	82.24	2586	783.75	1670	506.84	1555	476.03	338	119.49	452	140.2	308	119.99	4091	1305.6	4599	1385.54	4908	1290.53	hypothetical protein
Synpcc7942_0331	Synpcc7942_0331	926	209.88	1430	317.79	1150	204.03	15999	3127.73	9862	1930.67	8166	1612.5	1079	246.05	1515	303.11	1339	336.47	23574	4852.87	25856	5024.61	27181	4610.13	ATP synthase F0%2C A subunit
Synpcc7942_0332	Synpcc7942_0332	76	55.04	163	115.74	143	81.06	2240	1399.17	1628	1018.32	1136	716.73	125	91.07	207	132.33	188	150.94	3518	2313.92	3318	2060.18	3825	2072.84	ATP synthase F0%2C C subunit
Synpcc7942_0333	Synpcc7942_0333	68	25.4	79	28.93	105	30.7	1001	322.46	567	182.91	447	145.45	102	38.33	118	38.9	106	43.89	2320	786.97	2158	691.03	2493	696.75	ATP synthase subunit B'
Synpcc7942_0334	Synpcc7942_0334	23	7.94	60	20.31	51	13.78	581	173.02	319	95.13	233	70.08	61	21.19	78	23.77	99	37.89	1496	469.1	1373	406.43	1582	408.72	F0F1-type ATP synthase subunit b-like
Synpcc7942_0335	Synpcc7942_0335	135	44.29	243	78.17	218	55.99	1609	455.32	1081	306.33	708	202.37	138	45.55	245	70.96	220	80.02	4667	1390.67	3621	1018.57	4228	1038.02	ATP synthase F1%2C delta subunit
Synpcc7942_0336	Synpcc7942_0336	573	67.24	1113	128.07	705	64.76	3796	384.25	3766	381.75	2109	215.63	555	65.53	943	97.69	1163	151.32	9369	998.64	7601	764.83	9047	794.52	ATP synthase F1%2C alpha subunit
Synpcc7942_0337	Synpcc7942_0337	366	68.56	985	180.92	581	85.19	2249	363.39	1874	303.22	1159	189.15	241	45.42	566	93.6	1056	219.32	3669	624.24	3531	567.13	3939	552.17	ATP synthase F1%2C gamma subunit
Synpcc7942_0338	Synpcc7942_0338	120	67.23	143	78.55	194	85.07	387	187	339	164.04	334	163.02	183	103.14	258	127.59	217	134.78	468	238.13	420	201.74	452	189.49	Ferredoxin (2Fe-2S)
Synpcc7942_0339	Synpcc7942_0339	32	5.28	47	7.6	43	5.55	100	14.23	55	7.84	73	10.49	65	10.79	53	7.72	41	7.5	248	37.15	219	30.97	259	31.97	conserved hypothetical protein
Synpcc7942_0340	Synpcc7942_0340	19	5.82	20	6	28	6.71	27	7.13	29	7.67	31	8.27	35	10.78	34	9.19	21	7.13	25	6.95	52	13.65	69	15.81	conserved hypothetical protein
Synpcc7942_0341	Synpcc7942_0341	33	10.26	36	10.97	45	10.95	93	24.94	74	19.87	114	30.88	67	20.96	39	10.7	23	7.93	95	26.83	105	27.99	102	23.73	hypothetical protein
Synpcc7942_0342	Synpcc7942_0342	2207	1724.42	2109	1615.72	2903	1775.53	774	521.63	946	638.44	588	400.27	3066	2410.21	2966	2045.76	2583	2237.6	1209	857.98	584	391.24	978	571.84	hypothetical protein
Synpcc7942_0343	Synpcc7942_0343	1276	565.46	1263	548.78	1305	452.69	2806	1072.56	3517	1346.21	3417	1319.26	1270	566.23	1653	646.64	1195	587.13	2477	996.98	2734	1038.81	3187	1056.88	photosystem II 11 kD protein
Synpcc7942_0344	Synpcc7942_0344	508	86.68	673	112.6	703	93.9	3893	572.98	3788	558.31	7410	1101.61	639	109.7	796	119.9	525	99.32	2360	365.76	2557	374.11	2554	326.13	probable peptidase
Synpcc7942_0345	Synpcc7942_0345	10	2.31	15	3.4	20	3.62	78	15.55	75	14.97	117	23.55	15	3.49	14	2.86	8	2.05	107	22.46	128	25.36	119	20.58	Biotin--acetyl-CoA-carboxylase ligase
Synpcc7942_0346	Synpcc7942_0346	258	58.93	419	93.83	402	71.87	1206	237.58	1738	342.86	2605	518.35	350	80.42	461	92.94	351	88.88	1200	248.93	1030	201.7	1055	180.31	Protein of unknown function DUF152
Synpcc7942_0347	Synpcc7942_0347	1393	1503.99	1567	1658.86	1917	1620.14	2405	2239.7	3300	3077.49	3955	3720.27	1543	1676.1	1638	1561.16	1008	1206.62	1779	1744.53	1895	1754.24	2565	2072.4	conserved hypothetical protein
Synpcc7942_0348	Synpcc7942_0348	302	50.23	324	52.84	341	44.4	1818	260.83	1594	229.02	1740	252.16	343	57.4	502	73.71	373	68.79	2214	334.48	2434	347.13	2809	349.65	RecA protein
Synpcc7942_0349	Synpcc7942_0349	441	140.04	706	219.82	664	165.05	1398	382.92	623	170.88	727	201.13	667	213.1	753	211.08	637	224.27	1438	414.75	1849	503.43	2460	584.58	conserved hypothetical protein
Synpcc7942_0350	Synpcc7942_0350	10	2.03	17	3.38	20	3.17	80	13.98	39	6.83	43	7.59	26	5.3	25	4.47	26	5.84	110	20.25	116	20.16	145	21.99	ATPase
Synpcc7942_0351	Synpcc7942_0351	38	5.97	41	6.32	53	6.52	183	24.8	110	14.93	132	18.07	62	9.8	39	5.41	26	4.53	187	26.68	192	25.86	228	26.8	putative ABC transport system substrate-binding protein
Synpcc7942_0352	Synpcc7942_0352	255	74.59	303	86.91	265	60.68	584	147.35	1126	284.5	1231	313.73	294	86.53	328	84.7	354	114.81	656	174.29	627	157.26	731	160.02	Methionine sulfoxide reductase B
Synpcc7942_0353	Synpcc7942_0353	31	5.73	18	3.26	32	4.63	90	14.36	52	8.31	49	7.9	71	13.21	25	4.08	21	4.31	102	17.14	91	14.43	127	17.58	Na+-dependent transporter-like
Synpcc7942_0354	Synpcc7942_0354	119	13.01	153	16.41	167	14.3	797	75.18	797	75.28	1157	110.24	252	27.73	285	27.51	170	20.61	954	94.76	771	72.29	1000	81.84	Beta-glucosidase-related glycosidases-like
Synpcc7942_0355	Synpcc7942_0355	431	185.46	422	178.05	506	170.44	905	335.9	1425	529.64	1511	566.47	452	195.68	628	238.55	558	266.21	748	292.34	719	265.27	788	253.74	ribosome-binding factor A
Synpcc7942_0356	Synpcc7942_0356	62	49.09	84	65.21	102	63.22	209	142.73	203	138.83	182	125.55	83	66.12	84	58.71	79	69.35	157	112.9	161	109.3	174	103.09	conserved hypothetical protein YCF33
Synpcc7942_0357	Synpcc7942_0357	78	9.9	106	13.19	86	8.54	394	43.12	394	43.18	461	50.96	70	8.94	114	12.77	106	14.91	644	74.22	570	62.01	556	52.79	Inorganic carbon transporter
Synpcc7942_0358	Synpcc7942_0358	5	1.39	6	1.63	3	0.65	52	12.45	42	10.07	102	24.66	4	1.12	5	1.22	5	1.54	49	12.35	52	12.37	52	10.8	conserved hypothetical protein
Synpcc7942_0359	Synpcc7942_0359	310	46.72	307	45.37	406	47.9	418	54.34	822	107.01	820	107.67	200	30.33	350	46.57	261	43.61	360	49.28	435	56.21	386	43.54	conserved hypothetical protein
Synpcc7942_0360	Synpcc7942_0360	204	30.36	216	31.52	258	30.06	597	76.64	482	61.96	640	82.98	420	62.89	337	44.27	233	38.45	748	101.11	615	78.48	724	80.63	conserved hypothetical protein
Synpcc7942_0361	Synpcc7942_0361	1206	942.3	1454	1113.92	1597	976.75	3241	2184.25	6606	4458.31	9142	6223.26	1847	1451.94	2146	1480.17	1703	1475.28	2859	2028.93	3019	2022.51	3221	1883.33	conserved hypothetical protein
Synpcc7942_0362	Synpcc7942_0362	73	21.67	91	26.49	109	25.33	239	61.21	368	94.38	464	120.03	64	19.12	93	24.38	79	26.01	291	78.47	362	92.16	317	70.43	conserved hypothetical protein
Synpcc7942_0363	Synpcc7942_0363	8	5	11	6.74	15	7.34	29	15.64	29	15.66	36	19.61	4	2.52	11	6.07	17	11.78	54	30.66	67	35.91	59	27.6	conserved hypothetical protein
Synpcc7942_0364	Synpcc7942_0364	81	26.14	70	22.15	115	29.05	349	97.15	263	73.31	312	87.73	113	36.69	157	44.73	49	17.53	263	77.09	276	76.37	219	52.89	hypothetical protein
Synpcc7942_0365	Synpcc7942_0365	652	184.37	460	127.54	638	141.22	1004	244.88	2008	490.44	927	228.38	623	177.24	696	173.73	586	183.72	1711	439.44	714	173.11	1558	329.68	response regulator receiver domain protein (CheY-like)
Synpcc7942_0366	Synpcc7942_0366	155	12.64	150	12	243	15.52	236	16.6	361	25.43	508	36.1	271	22.24	241	17.35	163	14.74	522	38.67	438	30.63	472	28.81	putative sulfate transporter
Synpcc7942_0367	Synpcc7942_0367	27	5.21	16	3.02	23	3.47	94	15.63	47	7.83	62	10.41	38	7.37	30	5.11	15	3.21	111	19.44	109	18.02	140	20.2	Na+-dependent transporter-like
Synpcc7942_0368	Synpcc7942_0368	16	2.11	38	4.91	11	1.13	132	14.99	96	10.92	85	9.75	49	6.49	41	4.77	11	1.61	96	11.48	113	12.76	85	8.38	Exodeoxyribonuclease VII large subunit
Synpcc7942_0369	Synpcc7942_0369	22	2.69	25	3	40	3.83	39	4.12	33	3.49	38	4.05	140	17.25	65	7.03	44	5.97	77	8.56	99	10.39	70	6.41	putative flavin-containing monoamine oxidase
Synpcc7942_0370	Synpcc7942_0370	165	22.52	129	17.27	222	23.72	323	38.03	131	15.45	155	18.43	626	85.98	488	58.81	252	38.14	565	70.05	689	80.64	780	79.68	O-acetylhomoserine/O-acetylserine sulfhydrylase
Synpcc7942_0371	Synpcc7942_0371	29	5.74	35	6.79	29	4.49	88	15.02	94	16.07	172	29.66	154	30.67	122	21.32	55	12.07	115	20.67	135	22.91	146	21.63	homoserine O-succinyltransferase
Synpcc7942_0372	Synpcc7942_0372	94	20.91	101	22.02	126	21.94	365	70.02	446	85.68	775	150.17	208	46.54	241	47.32	128	31.56	459	92.72	355	67.7	586	97.53	conserved hypothetical protein
Synpcc7942_0373	Synpcc7942_0373	4005	554.37	5298	719.05	5503	596.26	9925	1184.98	9077	1085.25	22169	2673.5	3565	496.48	4853	592.99	2737	420.04	16418	2064.09	11980	1421.81	17527	1815.51	conserved hypothetical protein
Synpcc7942_0374	Synpcc7942_0374	4814	3009.11	5548	3400.29	7296	3569.89	11717	6317.28	16993	9174.69	28017	15257.7	3755	2361.47	4978	2746.8	3186	2207.98	16479	9355.64	13865	7430.85	16589	7759.71	hypothetical protein
Synpcc7942_0375	Synpcc7942_0375	151	19	184	22.7	217	21.37	215	23.33	171	18.58	203	22.25	128	16.2	125	13.88	105	14.65	363	41.48	310	33.44	351	33.05	processing protease
Synpcc7942_0376	Synpcc7942_0376	303	35.35	555	63.49	473	43.2	861	86.64	415	41.82	856	87.01	243	28.52	353	36.35	305	39.45	867	91.87	949	94.93	980	85.56	putative zinc protease protein
Synpcc7942_0377	Synpcc7942_0377	65	34.16	75	38.64	101	41.55	62	28.1	109	49.48	161	73.71	108	57.1	93	43.14	74	43.11	89	42.48	70	31.54	94	36.97	conserved hypothetical protein
Synpcc7942_0378	Synpcc7942_0378	57	12.77	46	10.11	90	15.79	262	50.64	212	41.03	299	58.37	140	31.56	111	21.96	91	22.61	374	76.12	370	71.09	430	72.11	Protein of unknown function DUF140
Synpcc7942_0379	Synpcc7942_0379	157	72.84	142	64.59	174	63.19	413	165.26	611	244.84	743	300.31	189	88.22	202	82.73	136	69.95	576	242.71	480	190.93	552	191.64	conserved hypothetical protein
Synpcc7942_0380	Synpcc7942_0380	188	32.08	208	34.8	183	24.44	743	109.36	1229	181.14	1269	188.66	267	45.84	334	50.31	235	44.46	1177	182.42	873	127.73	1195	152.59	conserved hypothetical protein
Synpcc7942_0381	Synpcc7942_0381	53	29.97	117	64.88	131	57.99	444	216.59	197	96.23	151	74.4	247	140.54	226	112.83	128	80.26	578	296.9	498	241.48	680	287.79	conserved hypothetical protein
Synpcc7942_0382	Synpcc7942_0382	994	663.21	898	587.47	1351	705.6	2592	1491.7	1198	690.42	901	523.75	1572	1055.26	1593	938.26	1281	947.61	2885	1748.32	2565	1467.37	3623	1808.95	conserved hypothetical protein
Synpcc7942_0383	Synpcc7942_0383	166	43.05	170	43.22	227	46.08	519	116.08	352	78.84	366	82.69	467	121.84	315	72.11	218	62.67	700	164.87	955	212.33	1217	236.16	hypothetical protein
Synpcc7942_0384	Synpcc7942_0384	17	4.26	27	6.63	17	3.33	74	15.99	62	13.42	129	28.16	47	11.85	30	6.64	16	4.44	111	25.26	88	18.9	79	14.81	hypothetical protein
Synpcc7942_0385	Synpcc7942_0385	1269	164.53	1233	156.75	1490	151.22	14313	1600.67	8199	918.21	7013	792.19	1669	217.71	2352	269.2	1589	228.42	8634	1016.75	9950	1106.11	13210	1281.7	geranylgeranyl reductase
Synpcc7942_0386	Synpcc7942_0386	113	14.28	99	12.26	157	15.53	775	84.46	420	45.83	545	59.99	265	33.69	198	22.08	104	14.57	1091	125.2	1006	108.98	1157	109.39	conserved hypothetical protein
Synpcc7942_0387	Synpcc7942_0387	20	7.03	19	6.55	30	8.25	158	47.89	107	32.47	126	38.57	60	21.21	49	15.2	20	7.79	320	102.12	220	66.28	299	78.62	Protein of unknown function UPF0079
Synpcc7942_0388	Synpcc7942_0388	49	7.78	62	9.65	101	12.55	409	56.01	642	88.05	939	129.89	115	18.37	106	14.86	84	14.79	471	67.92	400	54.45	500	59.41	probable glycosyltransferase
Synpcc7942_0389	Synpcc7942_0389	21	14.85	19	13.17	27	14.94	493	300.61	314	191.73	413	254.37	41	29.16	43	26.83	23	18.03	525	337.09	571	346.1	505	267.15	hypothetical protein
Synpcc7942_0390	Synpcc7942_0390	63	9.74	95	14.4	74	8.96	132	17.61	138	18.43	148	19.94	118	18.36	131	17.88	99	16.97	218	30.62	179	23.73	185	21.41	Chromate transporter
Synpcc7942_0391	Synpcc7942_0391	699	78.76	752	83.08	840	74.09	1251	121.59	1131	110.08	1014	99.54	1063	120.51	1068	106.23	702	87.7	1509	154.43	1476	142.6	2002	168.81	conserved hypothetical protein
Synpcc7942_0392	Synpcc7942_0392	88	13.3	113	16.74	106	12.54	447	58.26	461	60.17	589	77.54	67	10.19	101	13.47	63	10.55	458	62.85	610	79.03	418	47.26	probable membrane-bound lytic transglycosylase A
Synpcc7942_0393	Synpcc7942_0393	7	1.83	6	1.54	6	1.23	109	24.59	52	11.75	77	17.55	12	3.16	11	2.54	9	2.61	76	18.06	106	23.78	108	21.14	conserved hypothetical protein
Synpcc7942_0394	Synpcc7942_0394	90	18.49	163	32.84	180	28.95	512	90.74	417	74.01	538	96.31	174	35.97	172	31.2	123	28.02	378	70.54	393	69.24	521	80.11	phosphatidate cytidylyltransferase
Synpcc7942_0395	Synpcc7942_0395	1131	179.1	1212	188.18	1423	176.39	2370	323.71	2515	343.99	2906	400.92	1688	268.93	1866	260.84	1304	228.94	2440	350.93	2104	285.66	3044	360.71	hypothetical protein
Synpcc7942_0396	Synpcc7942_0396	957	110.56	915	103.65	1018	92.06	2098	209.06	2176	217.14	2735	275.29	1077	125.18	1243	126.77	893	114.38	1956	205.24	1871	185.33	2454	212.16	phosphoribosylaminoimidazolecarboxamide formyltransferase / IMP cyclohydrolase
Synpcc7942_0397	Synpcc7942_0397	129	16.51	117	14.68	135	13.52	241	26.6	208	22.99	250	27.87	109	14.03	151	17.06	129	18.3	281	32.66	258	28.31	334	31.99	putative neutral invertase
Synpcc7942_0398	Synpcc7942_0398	111	43.08	173	65.84	163	49.52	1292	432.52	2813	943.03	2985	1009.35	83	32.41	128	43.85	101	43.46	1259	443.81	1353	450.24	1537	446.41	hypothetical protein
Synpcc7942_0399	Synpcc7942_0399	203	48.03	301	69.82	298	55.19	609	124.27	750	153.26	1142	235.39	131	31.18	304	63.49	250	65.58	765	164.38	731	148.28	852	150.84	conserved hypothetical protein
Synpcc7942_0400	Synpcc7942_0400	330	97.49	362	104.86	452	104.53	826	210.49	1088	277.64	1361	350.31	393	116.81	469	122.31	386	126.43	997	267.53	957	242.41	1000	221.08	anthranilate synthase%2C component II
Synpcc7942_0401	Synpcc7942_0401	132	48.39	111	39.89	132	37.88	459	145.12	570	180.47	569	181.71	248	91.46	225	72.81	162	65.84	371	123.52	426	133.89	466	127.83	diacylglycerol kinase
Synpcc7942_0402	Synpcc7942_0402	22	7.47	58	19.3	53	14.08	210	61.46	154	45.14	448	132.44	54	18.44	74	22.17	62	23.33	305	94	253	73.61	326	82.78	Protein of unknown function UPF0054
Synpcc7942_0403	Synpcc7942_0403	5	4.95	5	4.85	4	3.1	20	17.07	16	13.68	18	15.52	12	11.95	25	21.84	7	7.68	10	8.99	17	14.43	9	6.67	conserved hypothetical protein
Synpcc7942_0404	Synpcc7942_0404	423	82.36	834	159.21	608	92.66	3083	517.74	3308	556.3	7713	1308.32	566	110.87	674	115.84	591	127.57	2419	427.76	2101	350.73	2507	365.26	bacterial peptide chain release factor 2 (bRF-2)
Synpcc7942_0405	Synpcc7942_0405	65	11.59	98	17.14	108	15.08	292	44.91	209	32.19	479	74.42	71	12.74	90	14.17	74	14.63	316	51.18	292	44.65	363	48.44	DNA polymerase III%2C delta subunit
Synpcc7942_0406	Synpcc7942_0406	2214	981.13	2989	1298.75	2526	876.24	5187	1982.66	3816	1460.66	6559	2532.35	2639	1176.6	2952	1154.8	2031	997.88	5625	2264.04	6003	2280.9	6565	2177.1	conserved hypothetical protein
Synpcc7942_0407	Synpcc7942_0407	155	113.63	175	125.79	224	128.55	1471	930.18	794	502.78	817	521.83	339	250.04	312	201.91	209	169.88	1259	838.31	1631	1025.21	2016	1106	photosystem I reaction center subunit X
Synpcc7942_0408	Synpcc7942_0408	68	18.52	194	51.81	93	19.83	255	59.91	80	18.82	227	53.87	45	12.33	97	23.32	87	26.27	277	68.53	534	124.72	331	67.47	phosphoribosylanthranilate isomerase
Synpcc7942_0409	Synpcc7942_0409	59	36.88	88	53.93	118	57.74	144	77.64	138	74.51	220	119.81	135	84.9	154	84.98	63	43.66	236	133.98	185	99.15	278	130.04	hypothetical protein
Synpcc7942_0410	Synpcc7942_0410	41	26.75	68	43.51	69	35.25	170	95.69	114	64.26	211	119.96	103	67.62	101	58.18	48	34.73	281	166.54	221	123.65	258	125.99	conserved hypothetical protein
Synpcc7942_0411	Synpcc7942_0411	172	38.25	171	37.29	216	37.6	555	106.47	489	93.94	622	120.52	223	49.9	271	53.21	185	45.62	677	136.76	703	134.06	813	135.31	tryptophan synthase%2C alpha chain
Synpcc7942_0412	Synpcc7942_0412	16	8.64	38	20.11	29	12.25	96	44.7	95	44.3	183	86.07	12	6.52	45	21.44	19	11.37	274	134.35	277	128.21	273	110.29	hypothetical protein
Synpcc7942_0413	Synpcc7942_0413	95	40.58	173	72.47	204	68.22	381	140.39	660	243.54	780	290.32	167	71.78	172	64.86	132	62.52	586	227.38	537	196.7	563	179.99	hypothetical protein
Synpcc7942_0414	Synpcc7942_0414	96	14.58	123	18.32	100	11.89	441	57.77	273	35.81	334	44.19	228	34.84	209	28.02	204	34.35	761	104.97	628	81.78	933	106.04	conserved hypothetical protein
Synpcc7942_0415	Synpcc7942_0415	15794	2876.94	14239	2543.11	17672	2519.78	12715	1997.73	12120	1906.91	9101	1444.32	16236	2975.48	16171	2600.25	17345	3502.91	11183	1850.15	12227	1909.61	13565	1849.06	conserved hypothetical protein
Synpcc7942_0416	Synpcc7942_0416	30718	14250.8	20360	9261.27	28778	10450.7	43108	17249.9	58453	23423	54009	21829.7	41310	19281.5	32426	13279.4	21337	10974.8	53724	22637.3	64802	25776.3	62639	21746.2	conserved hypothetical protein
Synpcc7942_0417	Synpcc7942_0417	18133	2140.71	11611	1344.02	17933	1657.21	41532	4229.14	67230	6855.52	47907	4927.44	31358	3724.57	22736	2369.42	14647	1917.14	47425	5085.17	53612	5426.7	57726	5099.79	ATPase
Synpcc7942_0418	Synpcc7942_0418	74975	38052.8	43050	21423.5	99278	39442.2	114194	49991.4	153287	67199.3	93574	41377.1	149084	76127.4	79882	35789.8	68381	38478.8	89667	41334.5	129290	56262.8	132490	50320.6	conserved hypothetical protein
Synpcc7942_0419	Synpcc7942_0419	93	17.2	101	18.32	104	15.06	406	64.78	365	58.32	372	59.96	263	48.95	224	36.58	130	26.66	518	87.03	609	96.59	643	89.01	biotin synthase
Synpcc7942_0420	Synpcc7942_0420	261	29.69	245	27.33	271	24.13	751	73.69	286	28.1	267	26.46	683	78.17	674	67.68	348	43.89	735	75.94	641	62.52	730	62.14	conserved hypothetical protein
Synpcc7942_0421	Synpcc7942_0421	48	21.43	45	19.7	79	27.61	150	57.77	81	31.24	81	31.51	96	43.12	95	37.44	78	38.61	139	56.37	145	55.51	178	59.47	hypothetical protein
Synpcc7942_0422	Synpcc7942_0422	374	58.29	345	52.72	532	64.91	868	116.69	507	68.25	690	93.69	1096	171.86	1057	145.43	544	94	555	78.57	597	79.78	730	85.14	conserved hypothetical protein
Synpcc7942_0423	Synpcc7942_0423	2427	1974.25	2070	1651.01	3004	1912.81	1833	1286.11	3136	2203.43	3124	2214.01	3699	3027.31	3454	2480.25	2792	2518.05	1241	916.89	1675	1168.25	1674	1019.02	conserved hypothetical protein
Synpcc7942_0424	Synpcc7942_0424	41166	6771.53	44679	7206.08	50682	6525.9	46525	6601.11	31173	4429.11	17929	2569.45	68569	11347.9	94454	13715.4	56801	10359.1	53276	7959.59	61252	8638.83	68806	8469.7	photosystem q(b) protein
Synpcc7942_0425	Synpcc7942_0425	3411	1607.56	3624	1674.64	3807	1404.45	2304	936.59	7867	3202.46	4833	1984.43	3060	1450.93	4608	1917.07	3747	1957.88	3117	1334.24	1401	566.12	2665	939.89	conserved hypothetical protein
Synpcc7942_0426	Synpcc7942_0426	28	9.04	39	12.34	30	7.58	186	51.78	99	27.6	118	33.18	84	27.27	65	18.52	56	20.04	261	76.5	199	55.07	228	55.06	condensin subunit ScpB
Synpcc7942_0427	Synpcc7942_0427	90	18.88	89	18.31	108	17.74	373	67.51	205	37.15	291	53.2	84	17.73	115	21.3	63	14.66	321	61.18	415	74.66	434	68.15	ATPase
Synpcc7942_0428	Synpcc7942_0428	598	65.4	589	63.16	717	61.38	943	88.95	1118	105.61	1384	131.86	691	76.03	807	77.91	554	67.17	953	94.66	870	81.58	957	78.32	2-isopropylmalate synthase
Synpcc7942_0429	Synpcc7942_0429	340	112.17	319	103.19	438	113.11	1777	505.65	1920	547.11	2263	650.43	456	151.35	488	142.12	378	138.26	1885	564.81	2020	571.37	1910	471.53	conserved hypothetical protein
Synpcc7942_0430	Synpcc7942_0430	4159	387.71	4170	381.15	5146	375.51	7091	570.17	7460	600.68	7720	627	4618	433.12	4892	402.57	4216	435.75	6757	572.11	7134	570.21	8345	582.15	1-Deoxy-D-xylulose-5-phosphate synthase
Synpcc7942_0431	Synpcc7942_0431	98	13.76	165	22.71	152	16.7	284	34.39	174	21.1	301	36.81	179	25.28	155	19.21	167	25.99	425	54.19	337	40.56	508	53.37	conserved hypothetical protein
Synpcc7942_0432	Synpcc7942_0432	157	40.01	203	50.73	127	25.34	238	52.32	198	43.59	320	71.05	299	76.67	223	50.17	115	32.49	461	106.71	291	63.59	492	93.83	D-alanyl-D-alanine dipeptidase-like
Synpcc7942_0433	Synpcc7942_0433	63	9.28	45	6.5	48	5.54	489	62.15	156	19.85	171	21.95	104	15.42	103	13.4	68	11.11	568	76.02	485	61.27	980	108.06	conserved hypothetical protein
Synpcc7942_R0031	Synpcc7942_R0031	0	0	5	11.8	6	11.31	7	14.54	2	4.16	5	10.49	4	9.69	4	8.5	0	0	7	15.31	6	12.38	10	18.02	tRNA-Arg
Synpcc7942_0434	Synpcc7942_0434	125	22.09	188	32.58	192	26.56	331	50.46	439	67.01	664	102.24	116	20.63	170	26.52	139	27.24	375	60.19	363	55.01	504	66.66	conserved hypothetical protein
Synpcc7942_0435	Synpcc7942_0435	134	31.58	210	48.52	259	47.77	487	98.98	555	112.96	755	155	158	37.46	204	42.44	138	36.05	636	136.12	529	106.88	676	119.21	conserved hypothetical protein
Synpcc7942_0436	Synpcc7942_0436	10	5.82	27	15.41	16	7.29	56	28.12	51	25.65	112	56.81	4	2.34	30	15.42	12	7.75	142	75.09	115	57.4	174	75.81	hypothetical protein
Synpcc7942_0437	Synpcc7942_0437	136	42.73	112	34.5	131	32.22	205	55.56	161	43.69	273	74.73	113	35.72	165	45.76	122	42.5	354	101.02	354	95.36	444	104.39	putative glutathione peroxidase
Synpcc7942_0438	Synpcc7942_0438	21	7.38	19	6.55	10	2.75	37	11.21	12	3.64	62	18.98	22	7.78	43	13.34	18	7.01	90	28.72	66	19.88	81	21.3	hypothetical protein
Synpcc7942_0439	Synpcc7942_0439	113	29.17	106	26.83	155	31.33	594	132.28	464	103.47	707	159.03	143	37.15	152	34.64	142	40.65	671	157.35	829	183.51	851	164.42	magnesium protoporphyrin O-methyltransferase
Synpcc7942_0440	Synpcc7942_0440	100	15.79	153	23.69	99	12.24	318	43.32	343	46.79	442	60.82	177	28.12	207	28.86	159	27.84	548	78.61	489	66.22	479	56.61	N-acetylglucosamine 6-phosphate deacetylase
Synpcc7942_0441	Synpcc7942_0441	12	3.2	23	6.01	30	6.25	160	36.75	127	29.21	228	52.9	24	6.43	22	5.17	9	2.66	282	68.2	310	70.78	315	62.77	phosphoribosylaminoimidazole carboxylase%2C catalytic subunit
Synpcc7942_0442	Synpcc7942_0442	1176	140.23	1216	142.17	1334	124.51	16919	1740.14	15695	1616.51	6631	688.87	1949	233.82	2097	220.73	2094	276.83	20124	2179.47	18552	1896.72	26026	2322.35	ammonium transporter
Synpcc7942_0443	Synpcc7942_0443	135227	19396.3	163217	22954.5	163624	18371.3	134637	16657.2	156981	19448.8	182035	22748.1	69684	10056.1	90945	11515.3	102702	16332.4	76287	9938.4	102607	12618.8	84390	9058.15	conserved hypothetical protein
Synpcc7942_0444	Synpcc7942_0444	26512	6904.99	38543	9842.68	30744	6267.86	41906	9414.1	58121	13075	67538	15325.1	11760	3081.54	18462	4244.63	21737	6276.78	27288	6455.1	34951	7804.89	28189	5494.06	conserved hypothetical protein
Synpcc7942_0445	Synpcc7942_0445	93	15.69	112	18.53	89	11.75	333	48.46	343	49.98	558	82.01	79	13.41	96	14.3	94	17.58	400	61.29	370	53.52	392	49.49	ABC-type dipeptide/oligopeptide/nickel transport systems permease components-like
Synpcc7942_0446	Synpcc7942_0446	563	331.01	818	471.56	692	318.48	5147	2610.18	4105	2084.67	6600	3380.75	883	522.32	1105	573.5	765	498.67	3375	1802.26	3771	1900.98	5093	2240.79	SSU ribosomal protein S14P
Synpcc7942_0447	Synpcc7942_0447	280	72.61	440	111.87	255	51.76	368	82.31	295	66.07	467	105.5	245	63.92	428	97.97	384	110.4	480	113.05	420	93.38	532	103.23	DNA-(apurinic or apyrimidinic site) lyase / endonuclease III
Synpcc7942_0448	Synpcc7942_0448	13340	2170.29	14429	2301.69	15937	2029.59	8508	1193.91	12612	1772.3	13394	1898.49	13053	2136.55	15946	2290.1	12531	2260.29	8363	1235.76	8193	1142.86	9848	1198.96	YUP8H12.25 {{Arabidopsis thaliana}}-type protein. Metallo peptidase. MEROPS family M50B
Synpcc7942_0449	Synpcc7942_0449	236	31.56	464	60.85	353	36.96	1040	119.97	1058	122.22	2151	250.64	303	40.77	487	57.5	464	68.8	1073	130.34	1034	118.57	1018	101.89	seryl-tRNA synthetase
Synpcc7942_0450	Synpcc7942_0450	3494	2530.26	3879	2754.28	4429	2510.65	2361	1474.75	5069	3170.69	5105	3220.86	4095	2983.57	4526	2893.32	4099	3291.06	2718	1787.73	2178	1352.34	2671	1447.47	putative NifU-like protein
Synpcc7942_0451	Synpcc7942_0451	118	33.37	149	41.31	201	44.49	373	90.98	336	82.07	430	105.94	194	55.19	199	49.67	131	41.07	289	74.22	368	89.22	380	80.41	esterase
Synpcc7942_0452	Synpcc7942_0452	8444	3133.89	9031	3286.39	10635	3089.66	22434	7181.65	17656	5660.01	19420	6279.42	10348	3863.95	11159	3655.96	8049	3312.03	10985	3702.94	14045	4469.34	16650	4624.27	conserved hypothetical protein
Synpcc7942_0453	Synpcc7942_0453	448	65.69	386	55.49	471	54.06	898	113.57	1076	136.27	1310	167.34	621	91.61	576	74.55	358	58.2	910	121.19	755	94.91	969	106.32	GAF sensor signal transduction histidine kinase
Synpcc7942_0454	Synpcc7942_0454	12	2.83	9	2.08	9	1.66	54	10.98	54	10.99	69	14.17	11	2.61	8	1.66	12	3.14	62	13.27	71	14.34	76	13.4	cobalamin-5'-phosphate synthase
Synpcc7942_0455	Synpcc7942_0455	30	4.63	76	11.49	66	7.97	317	42.17	241	32.11	324	43.54	63	9.78	70	9.53	55	9.41	222	31.1	296	39.14	340	39.24	queuine tRNA-ribosyltransferase
Synpcc7942_0456	Synpcc7942_0456	415	535.73	504	637.93	523	528.49	2130	2371.7	1647	1836.46	1360	1529.58	626	813.04	899	1024.47	697	997.58	1812	2124.55	1737	1922.58	2431	2348.42	photosystem II PsbK protein
Synpcc7942_0457	Synpcc7942_0457	193	55.63	157	44.37	237	53.48	174	43.26	44	10.96	255	64.04	210	60.9	271	68.96	157	50.18	125	32.73	106	26.2	108	23.3	conserved hypothetical protein
Synpcc7942_0458	Synpcc7942_0458	125	26.6	175	36.52	161	26.82	218	40.02	217	39.89	249	46.17	131	28.05	203	38.14	146	34.45	248	47.94	206	37.59	261	41.57	Carboxylesterase
Synpcc7942_0459	Synpcc7942_0459	138	22.15	191	30.06	182	22.86	287	39.73	264	36.6	368	51.46	201	32.46	208	29.47	186	33.1	291	42.42	333	45.82	292	35.07	glutathione-dependent formaldehyde dehydrogenase
Synpcc7942_0460	Synpcc7942_0460	6	2.26	7	2.58	8	2.35	49	15.88	40	12.99	59	19.32	21	7.94	10	3.32	21	8.75	42	14.34	64	20.62	60	16.87	putative acetyltransferase
Synpcc7942_0461	Synpcc7942_0461	5	2.03	20	7.98	8	2.55	144	50.52	103	36.19	138	48.9	20	8.18	22	7.9	21	9.47	191	70.56	141	49.17	206	62.7	conserved hypothetical protein
Synpcc7942_0462	Synpcc7942_0462	29	8.79	26	7.72	33	7.83	124	32.4	72	18.84	101	26.66	56	17.07	49	13.1	20	6.72	138	37.97	152	39.48	170	38.54	conserved hypothetical protein
Synpcc7942_0463	Synpcc7942_0463	23	8.33	38	13.49	47	13.32	102	31.86	192	60.05	213	67.19	41	14.94	46	14.7	31	12.44	179	58.87	185	57.43	160	43.35	protein tyrosine phosphatase
Synpcc7942_0464	Synpcc7942_0464	203	91.32	212	93.51	183	64.44	1455	564.58	2245	872.34	2593	1016.29	212	95.95	355	140.98	237	118.21	2383	973.68	1927	743.28	2852	960.12	conserved hypothetical protein
Synpcc7942_0465	Synpcc7942_0465	173	42.45	286	68.81	304	58.39	1768	374.2	2298	487.06	2266	484.43	235	58.02	263	56.97	303	82.43	1700	378.88	1876	394.69	2185	401.22	conserved hypothetical protein
Synpcc7942_0466	Synpcc7942_0466	3805	301.27	5537	429.85	5076	314.6	7676	524.22	13754	940.62	16088	1109.77	2085	166.09	3057	213.66	2207	193.74	6645	477.86	6357	431.55	7410	439.04	Cellulose synthase (UDP-forming)
Synpcc7942_0467	Synpcc7942_0467	284	60.66	571	119.59	480	80.26	543	100.04	415	76.57	831	154.65	149	32.02	364	68.64	353	83.6	697	135.22	620	113.55	583	93.19	Peptidase%2C metallopeptidases
Synpcc7942_0468	Synpcc7942_0468	612	454.27	778	566.23	945	549.08	491	314.36	870	557.79	953	616.3	687	513.05	833	545.82	758	623.81	513	345.85	445	283.21	546	303.29	preprotein translocase%2C SecG subunit
Synpcc7942_0469	Synpcc7942_0469	425	47.35	465	50.8	537	46.83	3815	366.61	2937	282.63	3918	380.3	781	87.54	879	86.45	468	57.81	2481	251.05	2636	251.8	2628	219.1	phosphoglycerate mutase
Synpcc7942_0470	Synpcc7942_0470	103	34.36	133	43.5	135	35.25	970	279.12	1170	337.14	2130	619.08	142	47.66	174	51.24	71	26.26	1234	373.91	1424	407.32	1466	365.98	conserved hypothetical protein
Synpcc7942_0471	Synpcc7942_0471	71	15.22	104	21.86	127	21.31	345	63.79	248	45.92	510	95.25	81	17.47	90	17.03	85	20.2	439	85.48	527	96.87	551	88.39	ABC-type sugar transport system permease component-like
Synpcc7942_0472	Synpcc7942_0472	4	3.17	14	10.87	8	4.96	45	30.73	30	20.52	32	22.07	15	11.95	10	6.99	3	2.63	40	28.77	36	24.44	25	14.81	Exodeoxyribonuclease VII small subunit
Synpcc7942_0473	Synpcc7942_0473	2735	440.14	3407	537.59	3848	484.73	8798	1221.22	19454	2704.13	19046	2670.35	3350	542.39	4086	580.45	3719	663.55	7212	1054.13	8389	1157.51	9637	1160.55	NADH:flavin oxidoreductases Old Yellow Enzyme family-like
Synpcc7942_0474	Synpcc7942_0474	18	23.24	27	34.18	25	25.26	179	199.31	170	189.56	193	217.07	33	42.86	36	41.02	29	41.51	222	260.29	188	208.09	254	245.37	hypothetical protein
Synpcc7942_0475	Synpcc7942_0475	6	11.13	4	7.28	7	10.17	11	17.61	9	14.43	14	22.63	8	14.94	7	11.47	5	10.29	25	42.14	18	28.64	25	34.72	cytochrome b6-f complex subunit VIII
Synpcc7942_0476	Synpcc7942_0476	34	14.74	27	11.47	35	11.88	218	81.5	213	79.75	290	109.51	84	36.63	111	42.47	65	31.24	211	83.07	204	75.81	252	81.74	conserved hypothetical protein
Synpcc7942_0477	Synpcc7942_0477	3005	1784.43	3094	1801.45	4395	2042.93	2726	1396.25	3169	1625.43	2933	1517.41	4117	2459.67	4173	2187.48	3397	2236.49	1931	1041.47	2106	1072.26	2195	975.4	conserved hypothetical protein YCF19
Synpcc7942_0478	Synpcc7942_0478	63	18.34	72	20.55	79	18	297	74.57	407	102.33	526	133.4	94	27.53	118	30.32	77	24.85	472	124.79	366	91.35	471	102.6	thylakoidal processing peptidase. Serine peptidase. MEROPS family S26A
Synpcc7942_0479	Synpcc7942_0479	449	44.07	509	48.99	548	42.1	1913	161.96	1952	165.49	2800	239.44	704	69.52	804	69.66	520	56.59	1696	151.19	1711	143.99	2073	152.26	GTP-binding protein LepA
Synpcc7942_0480	Synpcc7942_0480	357	36.68	263	26.49	442	35.55	397	35.18	610	54.13	717	64.18	803	83	605	54.87	366	41.69	558	52.07	516	45.45	622	47.82	GAF sensor signal transduction histidine kinase
Synpcc7942_0481	Synpcc7942_0481	341	54.43	293	45.86	463	57.85	797	109.74	349	48.12	428	59.52	1019	163.65	745	104.98	426	75.39	903	130.92	609	83.35	895	106.91	protease
Synpcc7942_0482	Synpcc7942_0482	437	43.98	397	39.18	645	50.82	1390	120.67	1327	115.36	1612	141.35	674	68.25	754	66.99	389	43.41	1744	159.43	1486	128.24	1655	124.65	Peptidoglycan glycosyltransferase
Synpcc7942_0483	Synpcc7942_0483	272	109.13	291	114.48	389	122.17	1167	403.87	1149	398.2	1969	688.29	283	114.24	341	120.78	234	104.09	1198	436.58	1401	481.97	1455	436.87	conserved hypothetical protein
Synpcc7942_0484	Synpcc7942_0484	65	8.02	67	8.11	72	6.96	691	73.58	582	62.06	609	65.5	65	8.07	84	9.15	60	8.21	1224	137.25	1097	116.12	1129	104.3	conserved hypothetical protein
Synpcc7942_0485	Synpcc7942_0485	47	6.26	51	6.66	59	6.15	186	21.36	130	14.95	199	23.08	65	8.71	67	7.87	56	8.27	247	29.87	246	28.08	269	26.8	phosphoglycerate mutase
Synpcc7942_0486	Synpcc7942_0486	52	7.49	78	11.02	49	5.53	235	29.22	283	35.23	327	41.06	150	21.75	173	22.01	82	13.1	435	56.95	310	38.31	408	44.01	dihydroorotase
Synpcc7942_0487	Synpcc7942_0487	2589	695.66	2690	708.7	2903	610.59	7334	1699.75	5607	1301.32	8631	2020.5	3755	1015.11	3872	918.42	2305	686.67	11267	2749.68	7519	1732.25	11413	2294.86	thylakoidal processing peptidase. Serine peptidase. MEROPS family S26A
Synpcc7942_0488	Synpcc7942_0488	555	74.4	552	72.55	565	59.28	1439	166.38	1389	160.82	1590	185.69	750	101.15	853	100.93	596	88.58	1805	219.76	1646	189.18	1922	192.8	dihydroorotase%2C multifunctional complex type
Synpcc7942_0489	Synpcc7942_0489	319	41.18	391	49.49	421	42.54	1977	220.13	2732	304.63	3301	371.26	393	51.04	550	62.68	356	50.95	1668	195.57	1675	185.4	2074	200.35	aldehyde dehydrogenase
Synpcc7942_0490	Synpcc7942_0490	440	38.31	364	31.08	526	35.85	479	35.97	400	30.08	560	42.48	892	78.14	783	60.18	380	36.68	832	65.8	656	48.97	1227	79.95	diguanylate cyclase with PAS/PAC sensor
Synpcc7942_0491	Synpcc7942_0491	635	819.73	645	816.4	745	752.82	2324	2587.71	1120	1248.84	1163	1308.01	1658	2153.39	1298	1479.15	802	1147.86	1876	2199.59	2666	2950.83	2914	2815.01	hypothetical protein
Synpcc7942_0492	Synpcc7942_0492	10	1.88	37	6.82	21	3.09	237	38.41	123	19.96	287	46.99	96	18.15	69	11.45	37	7.71	280	47.79	292	47.05	322	45.28	FMN adenylyltransferase / riboflavin kinase
Synpcc7942_0493	Synpcc7942_0493	38	4.56	22	2.59	37	3.47	167	17.28	192	19.89	303	31.67	103	12.43	70	7.41	22	2.93	238	25.93	240	24.69	229	20.56	conserved hypothetical protein
Synpcc7942_0494	Synpcc7942_0494	114	57.37	119	58.72	127	50.03	333	144.54	1061	461.19	961	421.34	269	136.2	265	117.72	179	99.87	515	235.39	458	197.62	580	218.42	conserved hypothetical protein
Synpcc7942_0495	Synpcc7942_0495	1774	588.51	1526	496.37	1936	502.74	4138	1184.06	8540	2447.09	7527	2175.5	2191	731.28	2426	710.45	1918	705.45	3285	989.8	2986	849.33	3592	891.73	hypothetical protein
Synpcc7942_0496	Synpcc7942_0496	224	57.83	212	53.67	239	48.3	237	52.78	317	70.69	398	89.53	303	78.71	289	65.87	283	81.01	359	84.18	263	58.22	331	63.95	hypothetical protein
Synpcc7942_0497	Synpcc7942_0497	609	612.94	722	712.51	975	768.15	626	543.45	1108	963.24	968	848.82	802	812.12	928	824.5	876	977.52	416	380.28	443	382.29	377	283.95	conserved hypothetical protein
Synpcc7942_0498	Synpcc7942_0498	185	13.11	188	13.06	294	16.31	540	33.01	138	8.45	182	11.24	906	64.59	601	37.59	269	21.13	369	23.75	353	21.45	468	24.82	mannose-1-phosphate guanyltransferase
Synpcc7942_0499	Synpcc7942_0499	58	10.37	53	9.29	79	11.06	150	23.14	82	12.67	82	12.78	271	48.77	217	34.26	123	24.39	109	17.71	124	19.02	138	18.47	hydroxyneurosporene-O-methyltransferase
Synpcc7942_0500	Synpcc7942_0500	45	22.65	102	50.33	69	27.18	169	73.36	161	69.98	231	101.28	66	33.42	97	43.09	90	50.21	128	58.51	128	55.23	123	46.32	hypothetical protein
Synpcc7942_0501	Synpcc7942_0501	410	112.2	448	120.2	387	82.9	379	89.46	599	141.58	710	169.27	386	106.27	512	123.68	365	110.74	323	80.28	329	77.19	368	75.36	Nucleoside-diphosphate-sugar epimerases-like
Synpcc7942_0502	Synpcc7942_0502	16	5.03	13	4	18	4.43	41	11.11	5	1.36	18	4.93	20	6.32	17	4.72	9	3.14	60	17.12	66	17.78	50	11.76	conserved hypothetical protein
Synpcc7942_0503	Synpcc7942_0503	33	19.03	47	26.57	49	22.11	90	44.76	76	37.85	116	58.27	84	48.72	76	38.68	35	22.37	166	86.92	129	63.77	128	55.22	hypothetical protein
Synpcc7942_0504	Synpcc7942_0504	392	53.02	490	64.99	600	63.53	956	111.54	646	75.48	1099	129.52	653	88.87	589	70.33	499	74.84	1627	199.89	1459	169.21	1780	180.18	glutamyl-tRNA reductase
Synpcc7942_0505	Synpcc7942_0505	531	91.13	750	126.21	605	81.28	4316	638.91	4673	692.73	4397	657.46	594	102.57	980	148.47	883	168.02	6985	1088.82	5646	830.82	6660	855.36	D-fructose 1%2C6-bisphosphatase / sedoheptulose 1%2C7-bisphosphatase
Synpcc7942_0506	Synpcc7942_0506	94	21.98	66	15.13	90	16.47	348	70.18	210	42.41	366	74.55	116	27.28	121	24.97	97	25.14	576	122.31	430	86.19	523	91.5	uridylate kinase
Synpcc7942_0507	Synpcc7942_0507	160	51.92	141	44.86	173	43.94	1066	298.36	925	259.26	1323	374.02	164	53.54	227	65.02	166	59.72	1071	315.65	946	263.2	1087	263.95	ribosome recycling factor
Synpcc7942_0508	Synpcc7942_0508	23	3.62	45	6.95	34	4.19	154	20.92	120	16.33	185	25.39	25	3.96	55	7.65	29	5.06	280	40.06	196	26.47	191	22.51	geranylgeranyl reductase
Synpcc7942_0509	Synpcc7942_0509	66	24.81	91	33.53	105	30.89	559	181.21	522	169.46	819	268.17	111	41.97	111	36.83	69	28.75	302	103.09	431	138.89	428	120.37	conserved hypothetical protein
Synpcc7942_0510	Synpcc7942_0510	40	10.95	94	25.22	76	16.28	212	50.04	175	41.36	195	46.49	48	13.22	70	16.91	49	14.87	272	67.6	300	70.39	329	67.37	2-hydroxy-3-keto-5-methylthiopentenyl-1-phosphate phosphatase
Synpcc7942_0511	Synpcc7942_0511	384	69.95	449	80.19	523	74.57	765	120.19	967	152.14	1081	171.55	333	61.03	421	67.7	351	70.89	1370	226.66	1022	159.62	1241	169.16	ABC-type transport system involved in cytochrome c biogenesis permease component-like
Synpcc7942_0512	Synpcc7942_0512	198	29.77	277	40.83	282	33.19	1254	162.61	1359	176.47	2126	278.46	272	41.14	291	38.62	235	39.17	1754	239.5	1429	184.19	1977	222.41	conserved hypothetical protein YCF84
Synpcc7942_0513	Synpcc7942_0513	149	35.25	369	85.6	216	40	259	52.85	173	35.35	324	66.78	116	27.61	202	42.19	279	73.18	480	103.14	521	105.68	471	83.39	ATPase
Synpcc7942_0514	Synpcc7942_0514	1125	473.79	1659	685.06	1384	456.26	1444	524.55	1423	517.64	1504	551.85	741	313.97	1245	462.86	1378	643.43	1856	709.95	2079	750.72	2016	635.36	conserved hypothetical protein
Synpcc7942_0515	Synpcc7942_0515	17	7.16	40	16.52	26	8.57	91	33.06	63	22.92	105	38.53	23	9.75	31	11.52	13	6.07	103	39.4	133	48.03	94	29.62	conserved hypothetical protein
Synpcc7942_0516	Synpcc7942_0516	1933	260.28	2547	336.27	2443	257.5	4352	505.46	3536	411.26	4062	476.53	1407	190.61	1876	222.99	1287	192.14	3084	377.17	3747	432.6	3310	333.53	C-terminal processing peptidase-2. Serine peptidase. MEROPS family S41A
Synpcc7942_0517	Synpcc7942_0517	738	56.47	721	54.1	742	44.45	1447	95.51	2298	151.89	2406	160.41	915	70.45	950	64.17	808	68.55	1674	116.35	1474	96.71	1429	81.83	exonuclease RecJ
Synpcc7942_0518	Synpcc7942_0518	120	18.37	102	15.31	122	14.62	280	36.96	171	22.61	265	35.33	111	17.09	119	16.08	83	14.08	309	42.95	281	36.87	331	37.91	conserved hypothetical protein
Synpcc7942_0519	Synpcc7942_0519	40	13.73	20	6.73	30	8.06	90	26.65	100	29.65	165	49.34	38	13.12	51	15.45	25	9.51	121	37.72	85	25.02	110	28.26	hypothetical protein
Synpcc7942_0520	Synpcc7942_0520	22	6.1	23	6.26	25	5.43	152	36.38	101	24.21	143	34.57	33	9.21	45	11.02	17	5.23	215	54.19	220	52.34	264	54.82	hypothetical protein
Synpcc7942_0521	Synpcc7942_0521	8	2.42	16	4.75	9	2.13	80	20.91	69	18.06	62	16.37	20	6.1	21	5.62	15	5.04	70	19.26	78	20.26	92	20.86	conserved hypothetical protein
Synpcc7942_0522	Synpcc7942_0522	81	38.79	93	43.67	103	38.61	61	25.2	38	15.72	40	16.69	130	62.64	166	70.18	119	63.18	40	17.4	36	14.78	37	13.26	hypothetical protein
Synpcc7942_0523	Synpcc7942_0523	157	71.72	189	84.65	195	69.72	665	262.01	653	257.64	1142	454.48	196	90.08	223	89.92	186	94.2	794	329.42	614	240.47	819	279.96	hypothetical protein
Synpcc7942_0524	Synpcc7942_0524	47	20.52	46	19.69	39	13.33	82	30.88	115	43.37	89	33.86	71	31.19	100	38.54	50	24.2	137	54.33	73	27.33	96	31.37	conserved hypothetical protein
Synpcc7942_0525	Synpcc7942_0525	90	14.48	87	13.73	93	11.72	443	61.49	291	40.45	356	49.91	140	22.67	225	31.96	123	21.95	449	65.63	432	59.61	632	76.11	3-dehydroquinate synthase
Synpcc7942_0526	Synpcc7942_0526	30	6.06	42	8.32	38	6.01	77	13.41	57	9.94	57	10.03	29	5.89	40	7.13	23	5.15	111	20.36	90	15.59	107	16.17	ABC-type sugar transport systems permease components-like
Synpcc7942_0527	Synpcc7942_0527	1593	339.05	2184	455.78	1848	307.89	1288	236.46	893	164.17	1388	257.38	1508	322.92	1818	341.57	1338	315.74	1902	367.68	1599	291.8	2028	323.01	conserved hypothetical protein
Synpcc7942_0528	Synpcc7942_0528	6490	1167.85	7866	1387.85	7414	1044.32	6121	950.05	9149	1422.02	9620	1508.18	4144	750.24	6111	970.72	4797	957.04	5549	906.92	6813	1051.15	6783	913.39	Lipopolysaccharide biosynthesis proteins LPS
Synpcc7942_0529	Synpcc7942_0529	438	108.37	578	140.22	622	120.47	630	134.45	690	147.46	907	195.52	560	139.4	619	135.2	471	129.21	460	103.37	571	121.13	528	97.76	6-phosphogluconolactonase
Synpcc7942_0530	Synpcc7942_0530	42	7.84	55	10.07	51	7.45	96	15.46	84	13.55	205	33.35	39	7.33	75	12.36	44	9.11	114	19.33	151	24.18	131	18.31	4Fe-4S cluster binding
Synpcc7942_0531	Synpcc7942_0531	725	149.49	837	169.21	864	139.45	762	135.52	1057	188.25	1237	222.21	482	99.99	710	129.23	652	149.05	581	108.81	669	118.27	805	124.21	TPR repeat
Synpcc7942_0532	Synpcc7942_0532	9	4.53	22	10.86	18	7.09	87	37.76	73	31.73	105	46.04	27	13.67	22	9.77	14	7.81	155	70.85	77	33.22	125	47.07	conserved hypothetical protein
Synpcc7942_0533	Synpcc7942_0533	10	7.52	3	2.21	2	1.18	17	11.02	22	14.28	7	4.58	2	1.51	6	3.98	4	3.33	7	4.78	9	5.8	13	7.31	conserved hypothetical protein
Synpcc7942_0534	Synpcc7942_0534	377	34.87	289	26.21	338	24.47	1922	153.34	1833	146.44	2096	168.91	355	33.04	367	29.97	305	31.28	1886	158.44	1671	132.52	2132	147.57	glutamine--fructose-6-phosphate transaminase
Synpcc7942_0535	Synpcc7942_0535	1022	740.1	1112	789.58	1256	711.98	6944	4337.44	6387	3995.1	3186	2010.12	1902	1385.77	2153	1376.34	1586	1273.39	4410	2900.62	4638	2879.78	5713	3095.99	photosystem I iron-sulfurcenter
Synpcc7942_0536	Synpcc7942_0536	94	68.91	146	104.95	159	91.24	687	434.42	407	257.72	601	383.87	151	111.37	241	155.97	152	123.55	663	441.46	767	482.12	927	508.56	acyl carrier protein
Synpcc7942_0537	Synpcc7942_0537	754	107.12	1010	140.69	997	110.87	3743	458.65	2192	268.97	2924	361.9	1164	166.37	1559	195.51	1231	193.89	3915	505.15	3822	465.54	4320	459.26	3-oxoacyl-[acyl-carrier-protein] synthase II
Synpcc7942_0538	Synpcc7942_0538	4036	358.25	4404	383.29	3934	273.34	11621	889.72	8277	634.59	7461	576.98	4712	420.8	7439	582.89	6359	625.8	15786	1272.66	14673	1116.7	16613	1103.5	transketolase
Synpcc7942_0539	Synpcc7942_0539	19	4.51	22	5.12	25	4.65	83	17	106	21.75	131	27.11	26	6.21	26	5.45	21	5.53	53	11.43	69	14.05	79	14.04	conserved hypothetical protein
Synpcc7942_0540	Synpcc7942_0540	75	28.92	59	22.31	94	28.37	86	28.6	141	46.96	168	56.44	57	22.11	74	25.19	49	20.95	83	29.07	78	25.79	92	26.55	conserved hypothetical protein
Synpcc7942_0541	Synpcc7942_0541	161	124.16	170	128.55	231	139.45	234	155.65	376	250.46	425	285.55	153	118.71	209	142.28	167	142.79	160	112.07	137	90.59	170	98.11	conserved hypothetical protein
Synpcc7942_0542	Synpcc7942_0542	27	5.38	46	8.99	46	7.18	259	44.52	239	41.14	432	75	34	6.82	67	11.79	60	13.26	176	31.85	250	42.71	256	38.17	lipoic acid synthetase
Synpcc7942_0543	Synpcc7942_0543	97	30.64	58	17.96	79	19.53	174	47.41	124	33.83	144	39.63	95	30.19	121	33.74	60	21.01	230	65.98	240	65	239	56.49	conserved hypothetical protein
Synpcc7942_0544	Synpcc7942_0544	8	4.75	9	5.24	13	6.04	38	19.46	30	15.39	24	12.42	2	1.19	6	3.15	5	3.29	71	38.29	62	31.57	78	34.66	conserved hypothetical protein
Synpcc7942_0545	Synpcc7942_0545	152	39.07	214	53.94	199	40.04	303	67.18	213	47.29	297	66.52	151	39.05	146	33.13	126	35.91	359	83.82	342	75.38	386	74.25	hypothetical protein
Synpcc7942_0546	Synpcc7942_0546	108	8.96	112	9.11	145	9.41	485	34.69	334	23.93	348	25.15	296	24.7	261	19.11	140	12.87	421	31.71	470	33.42	513	31.84	Na+/H+ antiporter
Synpcc7942_0547	Synpcc7942_0547	9	3.14	8	2.74	8	2.19	32	9.64	37	11.16	63	19.17	10	3.51	20	6.17	16	6.2	60	19.04	39	11.68	41	10.72	conserved hypothetical protein
Synpcc7942_0548	Synpcc7942_0548	428	65.67	335	50.4	494	59.33	983	130.1	1449	192.04	1700	227.26	559	86.3	513	69.49	297	50.53	1336	186.19	1084	142.61	1144	131.36	conserved hypothetical protein
Synpcc7942_0549	Synpcc7942_0549	573	133.96	596	136.62	831	152.08	865	174.43	1488	300.48	1787	363.98	906	213.1	896	184.91	639	165.63	955	202.79	737	147.73	993	173.73	conserved hypothetical protein
Synpcc7942_0550	Synpcc7942_0550	65	30.15	77	35.03	70	25.42	103	41.22	127	50.89	123	49.71	52	24.27	86	35.22	58	29.83	87	36.66	92	36.59	83	28.81	hypothetical protein
Synpcc7942_0551	Synpcc7942_0551	111	53.16	85	39.91	146	54.73	206	85.09	72	29.78	66	27.54	290	139.72	240	101.46	98	52.03	179	77.86	225	92.39	307	110.02	conserved hypothetical protein
Synpcc7942_0552	Synpcc7942_0552	110	17.51	124	19.36	138	17.2	313	42.98	252	34.65	350	48.55	127	20.34	188	26.42	115	20.3	371	53.65	459	62.65	470	55.99	UDP-N-Acetylglucosamine 2-epimerase
Synpcc7942_0553	Synpcc7942_0553	3575	470.71	4921	635.3	4647	478.95	6814	773.86	5213	592.87	8312	953.5	4147	549.36	4689	545	3175	463.49	8873	1061.11	7781	878.42	8639	851.21	Secretion protein HlyD
Synpcc7942_0554	Synpcc7942_0554	144	23.49	202	32.31	185	23.62	1893	266.37	928	130.77	1401	199.13	311	51.05	363	52.28	214	38.71	2920	432.66	2289	320.17	3256	397.5	conserved hypothetical protein
Synpcc7942_0555	Synpcc7942_0555	4	0.99	8	1.94	13	2.52	112	23.9	74	15.81	125	26.95	20	4.98	17	3.71	9	2.47	131	29.44	75	15.91	113	20.92	zinc metalloprotease
Synpcc7942_0556	Synpcc7942_0556	245	61.13	80	19.57	208	40.62	64	13.77	108	23.28	126	27.39	936	234.96	484	106.6	232	64.18	166	37.62	122	26.1	157	29.31	two component transcriptional regulator%2C winged helix family
Synpcc7942_0557	Synpcc7942_0557	31	28.76	11	10.01	35	25.42	32	25.61	20	16.03	43	34.76	87	81.21	66	54.06	14	14.4	49	41.29	52	41.37	48	33.33	hypothetical protein
Synpcc7942_0558	Synpcc7942_0558	109	31.57	148	42.03	150	34.01	541	135.17	869	217.43	1085	273.82	158	46.05	194	49.61	199	63.91	580	152.6	624	154.98	743	161.06	conserved hypothetical protein
Synpcc7942_0559	Synpcc7942_0559	333	66.36	416	81.28	468	73	1217	209.18	1834	315.67	2250	390.62	585	117.28	706	124.19	519	114.66	1358	245.78	1173	200.41	1235	184.16	33 kDa chaperonin
Synpcc7942_0560	Synpcc7942_0560	75	18.95	60	14.87	95	18.79	299	65.17	300	65.48	487	107.21	134	34.07	117	26.1	93	26.05	287	65.87	338	73.23	450	85.09	ATPase
Synpcc7942_0561	Synpcc7942_0561	684	122.34	960	168.36	896	125.45	2221	342.65	2180	336.79	3366	524.53	560	100.77	758	119.68	665	131.87	3040	493.86	3015	462.37	3188	426.71	hypothetical protein
Synpcc7942_0562	Synpcc7942_0562	76	29.69	94	36.01	87	26.61	158	53.24	345	116.42	409	139.21	119	46.77	121	41.73	84	36.38	416	147.61	272	91.11	367	107.29	conserved hypothetical protein
Synpcc7942_0563	Synpcc7942_0563	126	11.22	131	11.44	171	11.92	985	75.64	1048	80.59	1432	111.07	199	17.82	221	17.37	107	10.56	645	52.16	647	49.39	832	55.43	Excinuclease ABC subunit B
Synpcc7942_0564	Synpcc7942_0564	144	35.93	139	34	146	28.51	504	108.47	566	121.98	772	167.82	183	45.94	197	43.39	128	35.41	412	93.37	438	93.7	416	77.67	ATPase
Synpcc7942_0565	Synpcc7942_0565	203	54.55	210	55.33	247	51.95	1845	427.6	723	167.8	1342	314.16	355	95.97	331	78.51	183	54.52	1001	244.29	1385	319.08	1481	297.79	FHA domain containing protein
Synpcc7942_0566	Synpcc7942_0566	66	15.55	79	18.25	115	21.21	225	45.73	106	21.57	248	50.91	154	36.51	101	21.01	42	10.97	206	44.09	290	58.59	234	41.26	HAD-superfamily hydrolase subfamily IIB
Synpcc7942_0567	Synpcc7942_0567	98	12.93	90	11.64	88	9.09	308	35.06	315	35.9	391	44.95	141	18.72	126	14.68	75	10.97	355	42.55	316	35.75	359	35.45	conserved hypothetical protein
Synpcc7942_0568	Synpcc7942_0568	164	22.18	171	22.68	165	17.47	275	32.09	244	28.51	355	41.84	137	18.64	177	21.14	131	19.65	624	76.66	660	76.55	599	60.63	cytosine deaminase
Synpcc7942_0569	Synpcc7942_0569	625	118.95	613	114.4	644	95.95	4740	778.15	5361	881.33	3645	604.41	589	112.79	797	133.91	652	137.58	6147	1062.61	5748	938	7580	1079.6	DNA-directed RNA polymerase sigma subunit (sigma70/sigma32)-like
Synpcc7942_0570	Synpcc7942_0570	885	117.31	815	105.92	1077	111.75	1208	138.11	1584	181.35	1752	202.32	1009	134.56	1128	131.99	712	104.63	1467	176.61	1296	147.29	1580	156.72	DNA polymerase III%2C alpha subunit / Intein
Synpcc7942_0571	Synpcc7942_0571	111	14.39	85	10.81	142	14.41	586	65.53	193	21.61	205	23.16	333	43.44	272	31.13	125	17.97	349	41.1	449	49.91	522	50.65	sugar (Glycoside-Pentoside-Hexuronide) transporter
Synpcc7942_0572	Synpcc7942_0572	21	8.48	19	7.53	22	6.96	33	11.5	8	2.79	20	7.04	92	37.39	49	17.47	24	10.75	52	19.08	38	13.16	91	27.51	conserved hypothetical protein
Synpcc7942_R0032	Synpcc7942_R0032	8	20.07	8	19.68	9	17.68	17	36.79	22	47.68	29	63.39	13	32.82	9	19.93	13	36.16	30	68.37	13	27.97	20	37.55	tRNA-Gly
Synpcc7942_0573	Synpcc7942_0573	126	94.71	55	40.54	127	74.73	140	90.77	37	24.02	48	31.43	635	480.22	293	194.42	114	95.01	90	61.44	102	65.74	94	52.87	hypothetical protein
Synpcc7942_0574	Synpcc7942_0574	60	12.86	82	17.24	90	15.1	210	38.83	182	33.7	282	52.67	124	26.74	177	33.5	129	30.66	200	38.94	280	51.47	253	40.59	conserved hypothetical protein
Synpcc7942_0575	Synpcc7942_0575	1798	567.92	2327	720.68	2715	671.28	2242	610.82	2048	558.75	3301	908.4	1644	522.44	2314	645.21	1828	640.16	2053	588.98	2486	673.26	2623	620	conserved hypothetical protein
Synpcc7942_0576	Synpcc7942_0576	67	13.86	59	11.97	70	11.34	285	50.86	204	36.46	299	53.9	162	33.72	118	21.55	66	15.14	411	77.24	403	71.49	423	65.49	thiamine biosynthesis protein ThiG
Synpcc7942_0577	Synpcc7942_0577	46	47.92	51	52.1	76	61.98	117	105.14	91	81.89	98	88.95	81	84.9	107	98.4	57	65.84	154	145.72	141	125.95	212	165.28	conserved hypothetical protein
Synpcc7942_0578	Synpcc7942_0578	3115	459	3439	496.86	2650	305.66	5146	654.04	3512	446.99	3095	397.33	3577	530.29	5373	698.89	4940	807.04	5750	769.54	5601	707.62	6564	723.79	UDP-sulfoquinovose synthase
Synpcc7942_0579	Synpcc7942_0579	892	140.13	1319	203.17	746	91.74	835	113.14	346	46.95	295	40.38	913	144.3	1448	200.8	1178	205.18	1235	176.21	992	133.62	1224	143.89	sulfolipid sulfoquinovosyldiacylglycerol biosynthesis protein
Synpcc7942_0580	Synpcc7942_0580	109	10.68	96	9.22	135	10.36	963	81.39	711	60.18	958	81.79	191	18.83	184	15.92	128	13.91	1080	96.12	1251	105.11	1275	93.49	peptidoglycan glycosyltransferase
Synpcc7942_0581	Synpcc7942_0581	30	15.36	15	7.53	36	14.43	93	41.06	42	18.57	94	41.92	54	27.81	37	16.72	15	8.51	86	39.99	81	35.55	80	30.65	conserved hypothetical protein
Synpcc7942_0582	Synpcc7942_0582	10	1.77	10	1.74	12	1.67	78	11.93	40	6.12	80	12.35	13	2.32	13	2.03	5	0.98	54	8.69	74	11.25	83	11.01	conserved hypothetical protein
Synpcc7942_0583	Synpcc7942_0583	77	12.53	99	15.79	116	14.77	515	72.27	433	60.85	739	104.75	130	21.28	138	19.82	99	17.86	329	48.61	459	64.03	580	70.61	protoporphyrin IX magnesium-chelatase
Synpcc7942_0584	Synpcc7942_0584	89	21.84	119	28.63	94	18.06	702	148.58	566	119.96	874	186.85	83	20.49	115	24.91	111	30.2	1083	241.37	1162	244.47	1169	214.66	ribose-5-phosphate isomerase
Synpcc7942_0585	Synpcc7942_0585	9554	1393.95	10817	1547.44	12916	1475.12	22551	2837.98	20222	2548.44	23918	3040.33	9070	1331.4	11361	1463.25	7987	1292	23028	3051.6	25148	3145.94	25580	2792.9	PDZ/DHR/GLGF
Synpcc7942_0586	Synpcc7942_0586	23	5.53	39	9.19	61	11.48	70	14.52	47	9.76	72	15.08	37	8.95	35	7.43	21	5.6	140	30.57	118	24.32	194	34.9	conserved hypothetical protein
Synpcc7942_R0004	Synpcc7942_R0004	1	0.12	0	0	0	0	0	0	0	0	0	0	0	0	0	0	0	0	0	0	0	0	0	0	16S ribosomal RNA
Synpcc7942_R0033	Synpcc7942_R0033	0	0	0	0	0	0	0	0	0	0	0	0	0	0	0	0	0	0	0	0	0	0	0	0	tRNA-Ile
Synpcc7942_R0034	Synpcc7942_R0034	0	0	0	0	0	0	0	0	0	0	0	0	0	0	0	0	0	0	0	0	0	0	0	0	tRNA-Ala
Synpcc7942_R0005	Synpcc7942_R0005	4	0.25	8	0.49	10	0.48	5	0.27	4	0.21	5	0.27	4	0.25	6	0.33	6	0.41	6	0.34	5	0.27	5	0.23	23S ribosomal RNA
Synpcc7942_R0006	Synpcc7942_R0006	6	9.29	0	0	3	3.64	9	12.03	11	14.72	6	8.1	0	0	1	1.37	0	0	7	9.85	12	15.94	19	22.03	5S ribosomal RNA
Synpcc7942_0587	Synpcc7942_0587	193	12.59	170	10.88	212	10.83	927	52.18	808	45.54	854	48.55	309	20.29	309	17.8	169	12.23	945	56.01	866	48.45	1093	53.37	valyl-tRNA synthetase
Synpcc7942_0588	Synpcc7942_0588	22	3.33	49	7.28	28	3.32	100	13.07	85	11.12	79	10.43	37	5.64	58	7.76	57	9.57	232	31.92	165	21.43	188	21.31	phosphoribosylglycinamide formyltransferase 2
Synpcc7942_0589	Synpcc7942_0589	975	261.98	1116	294.02	1295	272.38	790	183.09	1505	349.29	1750	409.67	1233	333.32	1327	314.76	1237	368.51	726	177.18	600	138.23	670	134.72	Fe-S-cluster oxidoreductase-like
Synpcc7942_0590	Synpcc7942_0590	85	43.51	127	63.75	180	72.13	177	78.15	262	115.85	307	136.92	177	91.16	209	94.45	165	93.65	133	61.84	90	39.5	135	51.72	membrane protein-like
Synpcc7942_0591	Synpcc7942_0591	60	32.69	91	48.61	128	54.59	92	43.23	133	62.58	158	74.99	170	93.18	159	76.47	100	60.4	110	54.43	97	45.31	89	36.28	membrane protein-like
Synpcc7942_0592	Synpcc7942_0592	144	23.69	138	22.26	236	30.39	186	26.39	70	9.95	119	17.05	590	97.64	405	58.81	179	32.65	286	42.73	280	39.49	328	40.38	6-phosphofructokinase
Synpcc7942_0593	Synpcc7942_0593	92	21.77	157	36.42	109	20.19	583	118.97	307	62.73	360	74.2	105	24.99	155	32.37	135	35.41	960	206.28	811	164.51	1162	205.72	hypothetical protein
Synpcc7942_0594	Synpcc7942_0594	219	23.26	199	20.73	232	19.29	904	82.83	748	68.63	844	78.11	451	48.2	412	38.64	214	25.2	1317	127.07	1351	123.05	1548	123.06	conserved hypothetical protein
Synpcc7942_0595	Synpcc7942_0595	536	173.93	391	124.4	715	181.61	1498	419.27	1303	365.21	1391	393.25	846	276.19	746	213.69	558	200.75	1361	401.12	1607	447.1	1693	411.11	hypothetical protein
Synpcc7942_0596	Synpcc7942_0596	205	39.14	297	55.6	294	43.94	168	27.67	227	37.44	257	42.75	202	38.8	225	37.92	200	42.34	276	47.86	198	32.42	193	27.58	delta(24)-sterol C-methyltransferase
Synpcc7942_0597	Synpcc7942_0597	39	8.27	55	11.44	42	6.97	151	27.62	66	12.09	88	16.26	48	10.24	79	14.79	59	13.87	260	50.08	270	49.1	275	43.64	1%2C4-Dihydroxy-2-naphthoate synthase
Synpcc7942_0598	Synpcc7942_0598	161	16.18	220	21.67	215	16.91	1450	125.67	2692	233.63	2119	185.5	377	38.11	396	35.12	325	36.2	11587	1057.43	6386	550.15	8602	646.79	Peptidoglycan-binding LysM
Synpcc7942_R0035	Synpcc7942_R0035	7	17.32	0	0	2	3.87	9	19.21	4	8.55	14	30.18	0	0	3	6.55	0	0	16	35.96	10	21.21	9	16.66	tRNA-Met
Synpcc7942_0599	Synpcc7942_0599	223	65.88	149	43.16	286	66.14	211	53.77	187	47.72	240	61.77	509	151.29	343	89.45	208	68.13	122	32.74	133	33.69	132	29.18	putative transcriptional regulator%2C TetR family
Synpcc7942_0600	Synpcc7942_0600	1072	124.57	1148	130.8	1350	122.8	1738	174.21	1499	150.46	2323	235.19	1367	159.82	1233	126.48	824	106.16	1654	174.57	1535	152.94	2116	184.01	serine/threonine protein kinase
Synpcc7942_0601	Synpcc7942_0601	55	37.54	76	50.86	109	58.24	93	54.75	72	42.45	146	86.82	111	76.23	95	57.24	63	47.68	121	75.01	105	61.45	127	64.87	hypothetical protein
Synpcc7942_0602	Synpcc7942_0602	51	14.92	47	13.48	44	10.08	434	109.5	167	42.2	207	52.76	69	20.31	57	14.72	37	12	446	118.5	346	86.78	473	103.54	conserved hypothetical protein
Synpcc7942_0603	Synpcc7942_0603	773	106.5	967	130.63	921	99.33	5751	683.45	3385	402.83	2859	343.18	758	105.07	1086	132.08	1047	159.93	5006	626.44	5391	636.85	5847	602.84	Glucose-1-phosphate adenylyltransferase
Synpcc7942_0604	Synpcc7942_0604	284	68	348	81.7	248	46.48	1855	383.12	1714	354.49	2069	431.62	346	83.35	553	116.89	433	114.95	2337	508.25	2746	563.76	2775	497.23	ribulose-5-phosphate 3-epimerase
Synpcc7942_0605	Synpcc7942_0605	13	2.35	22	3.91	29	4.11	110	17.18	64	10.01	76	11.99	24	4.37	35	5.59	25	5.02	152	24.99	153	23.75	135	18.29	conserved hypothetical protein
Synpcc7942_0606	Synpcc7942_0606	5	1.31	13	3.33	21	4.3	57	12.86	33	7.46	39	8.89	6	1.58	18	4.16	6	1.74	66	15.68	65	14.58	52	10.18	leucyl/phenylalanyl-tRNA--protein transferase
Synpcc7942_0607	Synpcc7942_0607	58	31.6	61	32.58	63	26.87	85	39.94	57	26.82	81	38.45	78	42.75	92	44.24	55	33.22	137	67.79	96	44.84	185	75.42	conserved hypothetical protein
Synpcc7942_0608	Synpcc7942_0608	601	197.17	600	193.01	756	194.15	955	270.25	1103	312.57	1610	460.19	801	264.39	941	272.53	707	257.17	955	284.57	907	255.14	977	239.86	conserved hypothetical protein
Synpcc7942_0609	Synpcc7942_0609	207	24.73	312	36.55	287	26.84	631	65.03	386	39.84	474	49.34	191	22.96	300	31.64	210	27.82	590	64.03	617	63.21	660	59.01	proton-translocating NADH-quinone oxidoreductase%2C chain M
Synpcc7942_0610	Synpcc7942_0610	158	15.64	203	19.7	238	18.44	1020	87.07	2722	232.69	2361	203.58	190	18.92	213	18.61	151	16.57	1172	105.35	1029	87.32	821	60.81	conserved hypothetical protein
Synpcc7942_0611	Synpcc7942_0611	191	14.23	231	16.88	245	14.29	679	43.64	708	45.56	865	56.15	271	20.31	308	20.26	185	15.28	1055	71.39	908	58.01	886	49.4	MutS2 family protein
Synpcc7942_0612	Synpcc7942_0612	658	100.96	639	96.14	598	71.83	2069	273.83	2780	368.45	1994	266.57	599	92.47	838	113.51	834	141.88	2846	396.63	1815	238.79	2678	307.5	citrate synthase
Synpcc7942_0613	Synpcc7942_0613	18	6.56	23	8.22	35	9.98	77	24.2	72	22.66	57	18.09	13	4.76	33	10.61	27	10.91	164	54.27	155	48.42	130	35.44	phosphohistidine phosphatase%2C SixA
Synpcc7942_0614	Synpcc7942_0614	320	33.93	349	36.29	430	35.69	1091	99.79	920	84.26	877	81.02	288	30.73	441	41.28	376	44.21	1523	146.68	1481	134.65	1633	129.58	conserved hypothetical protein
Synpcc7942_0615	Synpcc7942_0615	7	3.61	2	1.01	4	1.62	41	18.26	25	11.15	73	32.84	15	7.79	3	1.37	8	4.58	80	37.52	80	35.42	119	45.98	Rhodanese-like
Synpcc7942_0616	Synpcc7942_0616	23	3.86	19	3.13	40	5.25	85	12.3	65	9.42	152	22.21	37	6.24	37	5.48	25	4.65	148	22.55	164	23.59	186	23.35	heat-inducible transcription repressor HrcA
Synpcc7942_0617	Synpcc7942_0617	86	40.53	122	56.38	107	39.47	96	39.02	80	32.57	96	39.42	100	47.42	90	37.44	95	49.64	101	43.23	113	45.66	96	33.86	conserved hypothetical protein
Synpcc7942_0618	Synpcc7942_0618	676	94.01	920	125.45	884	96.23	4217	505.84	4293	515.68	4715	571.27	883	123.55	1089	133.69	831	128.13	4700	593.66	4264	508.43	5573	579.98	adenosylhomocysteinase
Synpcc7942_0619	Synpcc7942_0619	88	24.65	174	47.79	133	29.16	371	89.63	500	120.97	564	137.64	150	42.27	167	41.29	157	48.76	601	152.9	455	109.27	611	128.07	conserved hypothetical protein
Synpcc7942_0620	Synpcc7942_0620	3978	1005.2	4771	1182.07	5699	1127.26	2677	583.47	2278	497.2	3242	713.73	3251	826.5	4092	912.78	3263	914.16	3148	722.49	2916	631.77	3513	664.29	conserved hypothetical protein
Synpcc7942_0621	Synpcc7942_0621	920	139.01	1338	198.23	1432	169.37	1070	139.45	1450	189.24	1597	210.23	888	134.99	960	128.05	794	133.01	1376	188.84	1455	188.5	1550	175.26	conserved hypothetical protein
Synpcc7942_0622	Synpcc7942_0622	1096	97.72	1259	110.07	1359	94.85	2037	156.66	1628	125.38	1762	136.87	1701	152.59	1581	124.44	996	98.46	2132	172.66	2065	157.87	2301	153.53	ATPase
Synpcc7942_0623	Synpcc7942_0623	13481	1740.28	19869	2514.9	13592	1373.47	3515	391.39	2484	276.97	2708	304.57	755	98.06	2656	302.67	6122	876.21	2477	290.43	2300	254.57	2239	216.29	thioredoxin reductase
Synpcc7942_0624	Synpcc7942_0624	1123	188.91	1095	180.61	1152	151.7	1349	195.74	1685	244.83	1843	270.11	1986	336.12	1813	269.23	1196	223.06	1837	280.67	1388	200.2	1578	198.65	light dependent period
Synpcc7942_0625	Synpcc7942_0625	2334	235.31	1855	183.37	2219	175.12	1935	168.27	2669	232.42	2730	239.79	4044	410.2	4447	395.77	2513	280.9	3279	300.26	2408	208.15	3378	254.86	Single-stranded nucleic acid binding R3H
Synpcc7942_0626	Synpcc7942_0626	851	81.51	841	78.98	871	65.3	1668	137.8	1227	101.51	1460	121.83	1226	118.14	1395	117.94	1026	108.95	2440	212.26	1989	163.34	2196	157.39	dihydroxyacid dehydratase
Synpcc7942_R0037	Synpcc7942_R0037	0	0	0	0	0	0	2	4.27	1	2.14	3	6.47	1	2.49	2	4.37	6	16.46	8	17.98	0	0	0	0	tRNA-Gln
Synpcc7942_0627	Synpcc7942_0627	36	8.38	53	12.1	39	7.11	46	9.24	41	8.25	92	18.67	22	5.15	32	6.58	20	5.16	119	25.17	75	14.97	51	8.89	conserved hypothetical protein
Synpcc7942_0628	Synpcc7942_0628	157	32.48	195	39.56	173	28.02	523	93.34	349	62.37	587	105.81	143	29.77	250	45.66	258	59.18	285	53.56	307	54.46	490	75.87	spermidine synthase
Synpcc7942_0629	Synpcc7942_0629	17	14.63	40	33.75	15	10.1	47	34.89	25	18.58	78	58.48	18	15.59	29	22.03	14	13.36	56	43.77	63	46.49	51	32.85	hypothetical protein
Synpcc7942_0630	Synpcc7942_0630	232	36.16	366	55.93	351	42.82	2045	274.92	2046	275.44	2423	329.02	226	35.44	270	37.15	314	54.26	2563	362.82	2182	291.59	2126	247.96	hypothetical protein
Synpcc7942_0631	Synpcc7942_0631	280	128.89	317	143.08	235	84.68	2989	1186.79	2736	1087.86	2920	1171.07	166	76.88	372	151.16	243	124.02	2876	1202.45	3627	1431.53	4057	1397.54	LSU ribosomal protein L12P
Synpcc7942_0632	Synpcc7942_0632	344	116.07	526	174.01	360	95.08	4999	1454.82	4469	1302.4	5485	1612.33	271	91.99	350	104.24	270	101	5730	1755.93	6911	1999.26	7508	1895.66	LSU ribosomal protein L10P
Synpcc7942_0633	Synpcc7942_0633	2858	713.08	3583	876.54	4103	801.34	12648	2721.96	9322	2008.99	13464	2926.76	4145	1040.5	4988	1098.62	2527	699.04	11336	2568.91	12798	2737.83	14906	2783.13	LSU ribosomal protein L1P
Synpcc7942_0634	Synpcc7942_0634	2079	869.4	2233	915.59	2807	918.86	6102	2201.01	5234	1890.56	6844	2493.52	2897	1218.87	3413	1259.92	1608	745.54	4614	1752.49	4825	1730.02	6028	1886.4	LSU ribosomal protein L11P
Synpcc7942_0635	Synpcc7942_0635	2054	592.09	2151	607.96	2752	620.98	7550	1877.23	5530	1376.9	7839	1968.72	2623	760.72	3243	825.23	1470	469.81	4954	1297.04	6059	1497.53	6666	1437.96	transcription antitermination protein nusG
Synpcc7942_0636	Synpcc7942_0636	635	459.85	611	433.84	834	472.77	1785	1114.97	1715	1072.74	1803	1137.56	743	541.34	881	563.19	434	348.46	1079	709.7	1337	830.16	1328	719.67	protein translocase subunit secE/sec61 gamma
Synpcc7942_0637	Synpcc7942_0637	1290	85.49	1234	80.19	1602	83.11	3464	198.02	3667	209.92	3924	226.57	1717	114.49	1924	112.56	1137	83.55	3491	210.14	3122	177.41	3976	197.19	ATPase
Synpcc7942_0638	Synpcc7942_0638	776	333.92	963	406.3	1038	349.63	1754	651.01	2577	957.81	2761	1035.09	886	383.57	1169	444.05	858	409.34	1638	640.18	1589	586.26	1945	626.31	Glyoxalase I
Synpcc7942_0639	Synpcc7942_0639	129	17.77	174	23.51	176	18.98	1176	139.76	1225	145.78	1609	193.14	213	29.53	288	35.03	176	26.88	2668	333.87	2090	246.89	2223	229.2	enolase
Synpcc7942_0640	Synpcc7942_0640	1248	125.82	1275	126.04	1674	132.11	1467	127.57	2591	225.63	3232	283.89	1357	137.64	1442	128.34	1100	122.96	1015	92.94	1203	103.99	1429	107.81	ATPase
Synpcc7942_0641	Synpcc7942_0641	170	15.87	265	24.26	250	18.27	675	54.36	530	42.74	692	56.29	211	19.82	273	22.5	241	24.95	564	47.83	598	47.87	550	38.43	succinate dehydrogenase subunit A
Synpcc7942_0642	Synpcc7942_0642	1268	413.72	1423	455.24	1295	330.74	1277	359.38	2119	597.18	2586	735.1	1278	419.52	1593	458.82	1468	531.04	1221	361.83	1205	337.1	1199	292.75	bacterioferritin comigratory protein
Synpcc7942_0643	Synpcc7942_0643	125	109.16	138	118.16	172	117.57	400	301.29	481	362.81	686	521.92	224	196.8	227	174.99	188	182.02	390	309.33	388	290.51	418	273.16	hypothetical protein
Synpcc7942_0644	Synpcc7942_0644	2417	190.1	1894	146.06	2552	157.12	1946	132.02	1457	98.98	1796	123.07	4477	354.27	3718	258.14	2219	193.5	2028	144.87	1791	120.78	2769	162.98	GAF sensor hybrid histidine kinase
Synpcc7942_0645	Synpcc7942_0645	5573	728.93	5884	754.6	5990	613.29	8361	943.28	5254	593.58	5680	647.27	6645	874.45	8302	958.57	6547	949.42	6617	786.09	8381	939.9	10050	983.69	glutamate-1-semialdehyde 2%2C1-aminomutase
Synpcc7942_0646	Synpcc7942_0646	9	7.03	20	15.32	19	11.62	48	32.35	30	20.25	74	50.37	30	23.58	40	27.59	38	32.92	76	53.93	98	65.65	124	72.5	hypothetical protein
Synpcc7942_0647	Synpcc7942_0647	568	186.35	931	299.48	880	225.99	1203	340.43	1668	472.67	2008	573.95	916	302.35	1030	298.3	871	316.82	1101	328.08	1129	317.58	1127	276.69	conserved hypothetical protein
Synpcc7942_0648	Synpcc7942_0648	175	36.59	220	45.1	163	26.68	244	44.01	328	59.24	444	80.88	309	65	288	53.16	159	36.86	450	85.46	272	48.76	432	67.59	hypothetical protein
Synpcc7942_0649	Synpcc7942_0649	4052	601.54	3994	581.37	5771	670.63	5533	708.5	9568	1226.89	16058	2076.93	6238	931.71	5847	766.25	3623	596.32	5408	729.19	7410	943.19	8063	895.75	Sigma-70 factor
Synpcc7942_0650	Synpcc7942_0650	20	7.33	18	6.47	32	9.18	207	65.45	186	58.89	248	79.2	27	9.96	36	11.65	31	12.6	174	57.93	153	48.09	137	37.58	conserved hypothetical protein
Synpcc7942_0651	Synpcc7942_0651	91	6.7	68	4.91	108	6.22	249	15.8	198	12.58	215	13.78	257	19.03	178	11.56	77	6.28	304	20.32	281	17.73	340	18.72	replication restart DNA helicase PriA
Synpcc7942_0652	Synpcc7942_0652	98	10.98	147	16.15	124	10.88	418	40.4	378	36.58	534	52.13	199	22.43	192	18.99	136	16.89	611	62.18	566	54.37	617	51.73	conserved hypothetical protein
Synpcc7942_0653	Synpcc7942_0653	1550	377.22	1536	366.53	2116	403.11	2462	516.82	4371	918.83	4955	1050.62	1638	401.07	2078	446.43	1557	420.12	3536	781.61	3185	664.6	3424	623.58	Peptidyl-prolyl cis-trans isomerase (rotamase) - cyclophilin family-like
Synpcc7942_0654	Synpcc7942_0654	345	108.4	517	159.27	426	104.77	1388	376.15	2107	571.8	2739	749.76	437	138.14	582	161.42	483	168.25	1948	555.9	1780	479.51	1955	459.66	photosystem I assembly related protein
Synpcc7942_0655	Synpcc7942_0655	587	98.75	644	106.22	699	92.04	1771	256.97	2762	401.32	2509	367.72	724	122.53	912	135.43	695	129.62	2330	356	2326	335.49	3087	388.61	photosystem II D2 protein (photosystem q(a) protein)
Synpcc7942_0656	Synpcc7942_0656	9077	1166.69	11523	1452.2	10647	1071.22	32150	3564.32	30646	3402.33	27027	3026.54	8598	1111.86	13903	1577.48	11284	1608.03	27182	3173.26	33840	3729.33	36920	3551.15	photosystem II 44 kDa subunit reaction center protein
Synpcc7942_0657	Synpcc7942_0657	6367	3316.54	7153	3653.31	8433	3438.52	15368	6904.78	12654	5693.35	16069	7292.47	9232	4838.23	9566	4398.67	6335	3658.59	14310	6770.19	15382	6869.89	16313	6358.84	conserved hypothetical protein
Synpcc7942_0658	Synpcc7942_0658	783	654.88	897	735.59	787	515.24	1308	943.6	1219	880.62	1024	746.16	892	750.59	1202	887.45	1148	1064.52	1875	1424.33	1733	1242.75	2068	1294.32	conserved hypothetical protein
Synpcc7942_0659	Synpcc7942_0659	156	19.54	158	19.41	220	21.57	918	99.2	724	78.34	1392	151.93	311	39.2	224	24.77	118	16.39	913	103.89	909	97.64	1022	95.81	Rad3-related DNA helicases-like
Synpcc7942_0660	Synpcc7942_0660	139	25.48	148	26.6	167	23.96	424	67.03	288	45.59	467	74.57	201	37.06	256	41.42	125	25.4	437	72.74	424	66.63	538	73.79	arogenate dehydrogenase (NADP)
Synpcc7942_0661	Synpcc7942_0661	147	16.32	177	19.26	209	18.16	595	56.96	451	43.24	803	77.65	239	26.69	248	24.3	155	19.07	796	80.25	809	76.99	864	71.76	conserved hypothetical protein
Synpcc7942_0662	Synpcc7942_0662	737	143.49	568	108.43	727	110.8	1104	185.4	550	92.49	503	85.32	1499	293.63	1232	211.74	935	201.83	1613	285.23	1579	263.59	1862	271.29	hypothetical protein
Synpcc7942_0663	Synpcc7942_0663	28	2.63	52	4.78	33	2.42	160	12.95	109	8.83	134	10.95	58	5.47	53	4.39	50	5.2	205	17.47	154	12.39	159	11.16	putative adenylate/guanylate cyclase
Synpcc7942_0664	Synpcc7942_0664	49	6.47	50	6.47	64	6.61	217	24.7	252	28.72	209	24.03	98	13.01	85	9.9	53	7.75	270	32.36	150	16.97	220	21.72	Cyclic nucleotide-binding
Synpcc7942_0665	Synpcc7942_0665	111	26.47	115	26.89	143	26.7	315	64.8	375	77.25	571	118.64	114	27.35	181	38.1	108	28.56	324	70.18	404	82.61	473	84.41	conserved hypothetical protein
Synpcc7942_0666	Synpcc7942_0666	27	7.75	37	10.41	37	8.31	148	36.62	122	30.23	258	64.48	49	14.14	54	13.67	26	8.27	159	41.43	178	43.78	199	42.72	Heat shock protein DnaJ-like
Synpcc7942_0667	Synpcc7942_0667	1810	1033.48	1615	904.15	1808	808.09	968	476.74	1357	669.25	1146	570.09	2303	1322.99	2618	1319.57	1881	1190.77	1118	579.8	1111	543.9	1135	484.97	conserved hypothetical protein
Synpcc7942_0668	Synpcc7942_0668	595	751.75	549	680.11	781	772.41	771	840.22	371	404.88	351	386.37	1106	1405.89	927	1033.9	786	1101.02	607	696.56	700	758.3	1129	1067.44	conserved hypothetical protein
Synpcc7942_0669	Synpcc7942_0669	152	46.29	244	72.85	148	35.28	61	16.02	32	8.42	43	11.41	62	19	196	52.69	164	55.37	127	35.13	104	27.15	111	25.3	DNA-3-methyladenine glycosylase
Synpcc7942_0670	Synpcc7942_0670	128	22.42	155	26.62	98	13.44	148	22.36	94	14.22	163	24.88	198	34.89	217	33.55	128	24.86	207	32.93	186	27.94	222	29.1	aspartate carbamoyltransferase
Synpcc7942_0671	Synpcc7942_0671	45	16.1	46	16.13	35	9.8	43	13.27	14	4.33	41	12.78	84	30.23	79	24.95	34	13.48	56	18.19	39	11.96	84	22.49	conserved hypothetical protein
Synpcc7942_0672	Synpcc7942_0672	21	3.88	25	4.53	20	2.9	126	20.1	93	14.86	112	18.05	13	2.42	15	2.45	13	2.67	146	24.53	101	16.02	137	18.97	group2 RNA polymerase sigma factor SigD
Synpcc7942_0673	Synpcc7942_0673	70	11.51	102	16.45	80	10.3	172	24.4	102	14.49	186	26.66	73	12.08	109	15.83	76	13.86	213	31.82	181	25.53	233	28.68	A/G-specific DNA-adenine glycosylase
Synpcc7942_0674	Synpcc7942_0674	3574	667.4	3905	714.98	3971	580.45	11985	1930.41	6239	1006.31	5381	875.44	4696	882.26	5808	957.4	4319	894.19	7513	1274.24	9464	1515.27	12434	1737.53	coproporphyrinogen oxidase
Synpcc7942_0675	Synpcc7942_0675	161	54.95	119	39.82	163	43.54	497	146.3	486	143.26	574	170.67	116	39.83	193	58.14	153	57.89	290	89.89	397	116.17	383	97.81	conserved hypothetical protein
Synpcc7942_0676	Synpcc7942_0676	60	8.86	80	11.59	114	13.18	192	24.46	129	16.46	143	18.4	186	27.64	194	25.3	95	15.56	189	25.36	247	31.28	256	28.3	conserved hypothetical protein
Synpcc7942_0677	Synpcc7942_0677	2987	1396.65	2508	1149.81	3288	1203.43	1867	752.97	797	321.88	869	354	6843	3219.13	4650	1919.31	2645	1371.18	1836	779.71	2043	819.04	2504	876.15	transcriptional regulator%2C PadR family
Synpcc7942_0678	Synpcc7942_0678	108	30.25	72	19.77	82	17.98	721	174.2	205	49.6	283	69.06	159	44.81	166	41.05	124	38.51	718	182.66	683	164.03	827	173.35	3'-5' exonuclease
Synpcc7942_R0038	Synpcc7942_R0038	3	7.42	2	4.85	5	9.68	10	21.34	28	59.84	32	68.98	4	9.96	11	24.03	3	8.23	28	62.92	26	55.16	27	49.99	tRNA-Val
Synpcc7942_0679	Synpcc7942_0679	7820	4299.7	10508	5664.99	11727	5047.28	9436	4475.09	7113	3378.11	9322	4465.56	12836	7100.71	15749	7644.08	8731	5322.46	6376	3184.13	6976	3288.7	10839	4459.79	RNA-binding region RNP-1
Synpcc7942_0680	Synpcc7942_0680	383	83.62	419	89.69	676	115.52	873	164.39	240	45.26	364	69.23	1131	248.42	743	143.19	408	98.76	591	117.19	743	139.08	1062	173.5	C-5 sterol desaturase
Synpcc7942_0681	Synpcc7942_0681	14	3.57	16	4	19	3.79	62	13.63	34	7.48	56	12.43	18	4.62	26	5.85	6	1.7	82	18.98	93	20.32	118	22.5	2-C-methyl-D-erythritol 4-phosphate cytidylyltransferase
Synpcc7942_0682	Synpcc7942_0682	71	13.18	126	22.93	128	18.59	450	72.03	235	37.67	281	45.43	99	18.48	158	25.88	102	20.99	472	79.55	553	87.99	545	75.68	conserved hypothetical protein
Synpcc7942_0683	Synpcc7942_0683	40	6.95	48	8.17	37	5.03	59	8.84	71	10.65	81	12.25	59	10.31	58	8.89	33	6.35	202	31.86	132	19.65	194	25.21	potassium channel protein
Synpcc7942_0684	Synpcc7942_0684	40	9.5	58	13.51	63	11.71	145	29.71	156	32.01	153	31.66	63	15.06	72	15.1	53	13.96	217	46.82	152	30.96	228	40.53	3-oxoacyl-[acyl-carrier-protein] reductase
Synpcc7942_0685	Synpcc7942_0685	12913	1379.14	16890	1768.71	15945	1333.04	8033	740.02	11584	1068.63	7588	706.06	7553	811.6	12722	1199.43	12607	1492.83	5165	501.03	3526	322.89	5042	402.97	Chaperonin Cpn60/TCP-1
Synpcc7942_0686	Synpcc7942_0686	3681	564.82	4056	610.22	4629	555.99	3015	399.04	5199	689.06	4731	632.46	4914	758.61	4594	622.27	3807	647.66	3814	531.54	3685	484.81	4583	526.24	FO synthase subunit 2
Synpcc7942_0687	Synpcc7942_0687	738	81.16	1017	109.66	994	85.56	1553	147.3	1551	147.32	1577	151.09	1288	142.5	1352	131.24	789	96.2	2112	210.94	1881	177.35	2172	178.74	hypothetical protein
Synpcc7942_0688	Synpcc7942_0688	14	7.36	30	15.46	19	7.82	24	10.88	24	10.89	58	26.55	34	17.98	38	17.63	37	21.56	119	56.8	72	32.44	72	28.31	transcriptional regulator%2C ArsR family
Synpcc7942_0689	Synpcc7942_0689	20	4.27	27	5.65	21	3.51	56	10.32	61	11.25	175	32.57	18	3.87	42	7.92	29	6.87	89	17.27	132	24.18	77	12.31	hypothetical protein
Synpcc7942_0690	Synpcc7942_0690	57	35.26	84	50.95	73	35.35	321	171.27	444	237.22	632	340.59	104	64.72	107	58.43	95	65.15	226	126.97	297	157.52	308	142.57	conserved hypothetical protein
Synpcc7942_0691	Synpcc7942_0691	11	5.68	14	7.09	14	5.66	50	22.27	41	18.29	75	33.74	13	6.75	17	7.75	10	5.72	71	33.3	36	15.94	65	25.12	hypothetical protein
Synpcc7942_0692	Synpcc7942_0692	15	4.81	24	7.55	39	9.8	124	34.33	75	20.79	113	31.6	30	9.69	40	11.33	23	8.19	120	34.98	110	30.27	106	25.46	conserved hypothetical protein
Synpcc7942_0693	Synpcc7942_0693	5	1.07	9	1.88	7	1.17	16	2.95	4	0.74	7	1.3	4	0.86	5	0.94	3	0.71	25	4.85	35	6.41	15	2.4	conserved hypothetical protein
Synpcc7942_0694	Synpcc7942_0694	1274	245.63	1310	247.64	1534	231.51	5927	985.65	5570	927.58	6754	1134.49	1515	293.87	2040	347.2	1301	278.1	3859	675.76	4585	757.93	5856	844.89	SSU ribosomal protein S1P
Synpcc7942_0695	Synpcc7942_0695	229	80.46	165	56.85	236	64.91	1290	390.97	2231	677.11	2435	745.42	432	152.72	367	113.83	176	68.56	880	280.84	1024	308.5	1212	318.69	Protein of unknown function DUF193
Synpcc7942_0696	Synpcc7942_0696	564	1046.61	750	1364.63	553	803.28	3570	5714.21	2321	3720.23	1610	2602.95	454	847.62	791	1295.75	787	1619.19	3654	6158.64	4081	6493.2	4588	6371.21	photosystem II PsbT protein
Synpcc7942_0697	Synpcc7942_0697	12865	1500.89	16466	1883.53	15441	1410.11	79406	7990.49	55482	5590.87	38822	3945.94	10865	1275.29	16819	1732.12	16548	2140.42	69410	7354.79	83866	8389	90961	7941.2	photosystem II core light harvesting protein
Synpcc7942_0698	Synpcc7942_0698	83	33.99	111	44.57	92	29.49	621	219.36	453	160.24	634	226.21	92	37.91	126	45.55	98	44.5	453	168.5	582	204.36	581	178.06	probable ferredoxin
Synpcc7942_0699	Synpcc7942_0699	138	227.63	209	338.02	199	256.95	693	985.98	517	736.6	373	536.04	142	235.66	172	250.45	177	323.7	446	668.19	599	847.16	546	673.97	photosystem II PsbM protein
Synpcc7942_0700	Synpcc7942_0700	34927	6755.83	30732	5828.48	41649	6306.09	13809	2303.89	15560	2599.66	12092	2037.75	32767	6376.67	38410	6558.46	32068	6877.1	12140	2132.78	13342	2212.71	13838	2003.01	conserved hypothetical protein
Synpcc7942_0701	Synpcc7942_0701	20	7.71	50	18.9	61	18.41	110	36.59	94	31.31	155	52.07	103	39.96	57	19.4	41	17.53	115	40.28	122	40.33	119	34.34	conserved hypothetical protein
Synpcc7942_0702	Synpcc7942_0702	8	1.81	26	5.76	13	2.3	42	8.18	31	6.05	59	11.61	16	3.63	23	4.58	15	3.75	59	12.1	63	12.2	54	9.12	conserved hypothetical protein
Synpcc7942_0703	Synpcc7942_0703	314	46.27	159	22.97	358	41.29	808	102.69	277	35.25	186	23.88	1254	185.9	922	119.93	408	66.65	345	46.17	403	50.91	465	51.27	DNA processing protein DprA%2C putative
Synpcc7942_0704	Synpcc7942_0704	69	19.33	28	7.69	59	12.94	136	32.86	167	40.4	180	43.93	181	51.01	120	29.67	64	19.88	138	35.11	110	26.42	125	26.2	Chloramphenicol O-acetyltransferase
Synpcc7942_0705	Synpcc7942_0705	84	23.53	44	12.08	90	19.73	337	81.42	255	61.69	450	109.82	323	91.03	178	44.01	78	24.22	254	64.62	233	55.96	322	67.49	conserved hypothetical protein
Synpcc7942_0706	Synpcc7942_0706	9	2.61	26	7.38	25	5.67	88	21.99	79	19.77	119	30.03	49	14.28	39	9.97	18	5.78	198	52.09	173	42.97	216	46.82	precorrin decarbocylase
Synpcc7942_0707	Synpcc7942_0707	26	3.15	27	3.21	49	4.65	109	11.39	77	8.06	140	14.78	50	6.1	54	5.78	22	2.96	131	14.42	115	11.95	125	11.34	arginine decarboxylase
Synpcc7942_0708	Synpcc7942_0708	128	13.02	136	13.56	191	15.2	1030	90.34	982	86.25	1508	133.59	181	18.52	215	19.3	76	8.57	1042	96.23	880	76.72	907	69.01	conserved hypothetical protein
Synpcc7942_0709	Synpcc7942_0709	6	3.24	21	11.12	11	4.65	19	8.85	43	20.05	28	13.17	5	2.72	7	3.34	10	5.99	35	17.16	24	11.11	21	8.48	conserved hypothetical protein
Synpcc7942_0710	Synpcc7942_0710	154	39.42	133	33.38	182	36.47	837	184.79	608	134.42	710	158.33	192	49.44	186	42.03	115	32.63	694	161.34	671	147.26	784	150.17	conserved hypothetical protein
Synpcc7942_0711	Synpcc7942_0711	248	13.41	286	15.17	374	15.83	1542	71.93	1621	75.72	1379	64.98	371	20.19	345	16.47	263	15.77	1787	87.78	1559	72.29	1824	73.82	carbamoyl-phosphate synthase large subunit
Synpcc7942_0712	Synpcc7942_0712	10092	1406.77	12789	1747.95	10843	1183.13	18526	2227.46	27226	3278.08	29294	3557.62	7469	1047.49	11070	1362.18	8467	1308.56	13271	1680.2	15202	1816.91	16411	1711.88	C-terminal processing peptidase-2. Serine peptidase. MEROPS family S41A
Synpcc7942_0713	Synpcc7942_0713	496	72.19	533	76.06	534	60.84	901	113.11	1148	144.32	1288	163.32	740	108.36	833	107.02	656	105.86	789	104.3	706	88.1	818	89.09	4-hydroxy-3-methylbut-2-en-1-yl diphosphate synthase
Synpcc7942_0714	Synpcc7942_0714	241	25.15	231	23.64	329	26.88	731	65.8	760	68.51	768	69.83	457	47.98	430	39.61	252	29.16	779	73.84	766	68.54	869	67.87	Cell wall hydrolase/autolysin
Synpcc7942_R0039	Synpcc7942_R0039	1	2.12	14	29.11	7	11.62	5	9.15	6	10.99	30	55.43	11	23.47	4	7.49	7	16.46	33	63.57	15	27.28	16	25.39	tRNA-Leu
Synpcc7942_0715	Synpcc7942_0715	77	11.55	95	13.97	97	11.39	1126	145.64	340	44.04	359	46.9	140	21.12	145	19.19	62	10.31	931	126.8	1139	146.44	1338	150.14	UDP-N-acetylglucosamine 1-carboxyvinyltransferase
Synpcc7942_R0040	Synpcc7942_R0040	1	2.05	1	2.01	2	3.21	3	5.3	2	3.54	5	8.92	0	0	4	7.23	1	2.27	3	5.58	3	5.27	5	7.66	tRNA-Leu
Synpcc7942_0716	Synpcc7942_0716	28	4.53	24	3.81	27	3.42	195	27.21	221	30.89	335	47.22	41	6.67	29	4.14	23	4.13	116	17.05	166	23.03	143	17.31	conserved hypothetical protein
Synpcc7942_0717	Synpcc7942_0717	4	1.36	2	0.67	2	0.53	2	0.59	9	2.64	2	0.59	2	0.68	3	0.9	0	0	10	3.08	8	2.33	10	2.54	dCTP deaminase
Synpcc7942_0718	Synpcc7942_0718	6	1.63	3	0.8	4	0.85	9	2.11	3	0.71	7	1.66	3	0.82	5	1.2	1	0.3	9	2.23	12	2.8	11	2.24	conserved hypothetical protein
Synpcc7942_0719	Synpcc7942_0719	1	0.35	2	0.69	3	0.83	0	0	5	1.53	10	3.08	3	1.07	6	1.87	3	1.18	7	2.25	5	1.52	5	1.32	conserved hypothetical protein
Synpcc7942_0720	Synpcc7942_0720	0	0	3	1.55	0	0	1	0.45	3	1.36	4	1.83	2	1.06	4	1.86	2	1.17	4	1.91	5	2.25	5	1.97	conserved hypothetical protein
Synpcc7942_0721	Synpcc7942_0721	0	0	2	1.2	5	2.4	4	2.11	0	0	1	0.53	0	0	0	0	2	1.36	3	1.67	11	5.77	3	1.37	hypothetical protein
Synpcc7942_0722	Synpcc7942_0722	11	1.81	31	5	9	1.16	12	1.7	9	1.28	3	0.43	3	0.5	11	1.6	9	1.64	26	3.88	40	5.64	16	1.97	conserved hypothetical protein
Synpcc7942_0723	Synpcc7942_0723	11798	3273.79	10017	2725.38	11029	2395.61	1833	438.72	2358	565.16	1391	336.28	5760	1608.07	8406	2059.07	8276	2546.12	1293	325.87	1175	279.55	1474	306.08	conserved hypothetical protein
Synpcc7942_0724	Synpcc7942_0724	32	12.84	30	11.8	38	11.93	10	3.46	18	6.24	16	5.59	52	20.99	58	20.54	42	18.68	13	4.74	7	2.41	15	4.5	conserved hypothetical protein
Synpcc7942_0725	Synpcc7942_0725	6	0.76	14	1.73	16	1.58	19	2.07	13	1.42	13	1.43	17	2.16	22	2.45	10	1.4	28	3.21	35	3.79	13	1.23	DEAD/DEAH box helicase-like
Synpcc7942_0726	Synpcc7942_0726	1	0.49	1	0.48	0	0	0	0	0	0	1	0.43	2	0.99	1	0.43	0	0	10	4.46	0	0	3	1.1	conserved hypothetical protein
Synpcc7942_0727	Synpcc7942_0727	16	1.12	37	2.54	38	2.08	120	7.25	85	5.14	74	4.51	39	2.75	29	1.79	11	0.85	131	8.33	139	8.35	156	8.17	conserved hypothetical protein
Synpcc7942_0728	Synpcc7942_0728	284	92.66	344	110.05	367	93.73	704	198.12	743	209.39	1308	371.82	421	138.2	352	101.38	284	102.74	742	219.89	887	248.14	853	208.27	conserved hypothetical protein
Synpcc7942_0729	Synpcc7942_0729	94	27.63	111	31.99	106	24.39	155	39.3	183	46.47	280	71.71	71	21	108	28.03	106	34.55	196	52.33	262	66.04	244	53.68	conserved hypothetical protein
Synpcc7942_0730	Synpcc7942_0730	24	7.92	25	8.09	43	11.1	49	13.94	36	10.26	58	16.67	32	10.62	40	11.65	24	8.78	66	19.78	59	16.69	71	17.53	conserved hypothetical protein
Synpcc7942_0731	Synpcc7942_0731	62	5.87	84	7.8	48	3.56	56	4.57	69	5.64	66	5.45	78	7.43	109	9.11	43	4.52	104	8.95	74	6.01	115	8.15	putative phage terminase large subunit
Synpcc7942_0732	Synpcc7942_0732	156	132.34	109	90.66	197	130.82	106	77.56	136	99.65	194	143.38	201	171.55	189	141.53	190	178.7	42	32.36	40	29.09	43	27.3	conserved hypothetical protein
Synpcc7942_0733	Synpcc7942_0733	581	70.7	534	63.71	596	56.77	368	38.62	561	58.96	830	87.99	869	106.39	920	98.82	674	90.93	311	34.37	252	26.29	391	35.6	Phage portal protein%2C lambda
Synpcc7942_0734	Synpcc7942_0734	285	27.08	296	27.57	307	22.83	308	25.24	565	46.37	643	53.23	326	31.16	474	39.76	331	34.87	484	41.77	454	36.98	429	30.5	conserved hypothetical protein
Synpcc7942_0735	Synpcc7942_0735	18	9.72	20	10.59	24	10.14	20	9.31	45	20.98	45	21.16	29	15.75	27	12.87	24	14.36	43	21.08	41	18.98	36	14.54	conserved hypothetical protein
Synpcc7942_0736	Synpcc7942_0736	22	12.56	30	16.8	29	12.96	55	27.09	49	24.17	57	28.36	36	20.68	40	20.16	31	19.62	70	36.3	54	26.44	70	29.91	electron transfer protein
Synpcc7942_0737	Synpcc7942_0737	43	11.99	78	21.32	59	12.88	67	16.11	77	18.54	112	27.2	54	15.15	53	13.04	57	17.62	155	39.25	130	31.07	140	29.21	conserved hypothetical protein
Synpcc7942_0738	Synpcc7942_0738	45	14.29	35	10.9	33	8.2	62	16.98	36	9.87	50	13.83	41	13.1	45	12.61	26	9.15	69	19.9	69	18.79	80	19.01	Phage baseplate assembly protein V
Synpcc7942_0739	Synpcc7942_0739	19	9.81	15	7.59	10	4.04	39	17.37	34	15.16	37	16.65	20	10.39	16	7.29	15	8.59	56	26.26	55	24.35	46	17.77	conserved hypothetical protein
Synpcc7942_0740	Synpcc7942_0740	30	6.36	17	3.54	31	5.15	34	6.22	43	7.88	50	9.24	23	4.91	16	3	20	4.7	66	12.71	50	9.09	30	4.76	GPJ of phage P2-like
Synpcc7942_0741	Synpcc7942_0741	40	8.48	33	6.86	28	4.65	68	12.44	51	9.34	68	12.56	74	15.79	66	12.36	36	8.46	135	26	98	17.82	92	14.6	Phage tail protein I
Synpcc7942_0742	Synpcc7942_0742	14	5.13	35	12.58	45	12.91	90	28.46	135	42.74	129	41.2	31	11.43	27	8.74	32	13	184	61.26	141	44.31	218	59.8	conserved hypothetical protein
Synpcc7942_0743	Synpcc7942_0743	187	16.52	219	18.97	263	18.19	483	36.81	577	44.04	613	47.19	512	45.52	500	39	239	23.42	619	49.68	578	43.79	580	38.35	conserved hypothetical protein
Synpcc7942_0744	Synpcc7942_0744	180	22.08	236	28.39	232	22.28	487	51.54	503	53.3	510	54.51	259	31.97	248	26.86	189	25.71	618	68.87	692	72.8	646	59.31	conserved hypothetical protein
Synpcc7942_0745	Synpcc7942_0745	105	16.07	155	23.26	163	19.53	266	35.11	242	31.99	235	31.33	148	22.79	181	24.45	81	13.74	421	58.52	363	47.63	392	44.9	conserved hypothetical protein
Synpcc7942_0746	Synpcc7942_0746	73	25.65	127	43.75	118	32.46	73	22.12	91	27.62	88	26.94	118	41.71	120	37.22	79	30.78	166	52.98	153	46.09	154	40.49	conserved hypothetical protein
Synpcc7942_0747	Synpcc7942_0747	53	6.63	90	11.03	87	8.51	94	10.14	75	8.1	99	10.78	56	7.04	64	7.06	54	7.48	147	16.69	163	17.47	126	11.79	conserved hypothetical protein
Synpcc7942_0748	Synpcc7942_0748	12	4.24	10	3.47	11	3.04	7	2.13	9	2.75	9	2.77	7	2.49	14	4.37	13	5.09	22	7.06	14	4.24	20	5.29	Phage major tail tube protein
Synpcc7942_0749	Synpcc7942_0749	17	10.41	27	16.21	21	10.06	25	13.2	34	17.98	44	23.47	27	16.63	45	24.32	43	29.19	35	19.46	46	24.15	46	21.07	hypothetical protein
Synpcc7942_0750	Synpcc7942_0750	69	4.31	116	7.1	124	6.06	97	5.22	82	4.42	87	4.73	101	6.35	118	6.5	76	5.26	211	11.97	278	14.88	271	12.66	Phage tail tape measure protein TP901%2C core region
Synpcc7942_0751	Synpcc7942_0751	12	2.32	15	2.84	10	1.51	12	2	7	1.17	8	1.35	13	2.53	12	2.05	7	1.5	21	3.69	25	4.15	21	3.04	conserved hypothetical protein
Synpcc7942_0752	Synpcc7942_0752	0	0	3	2.46	0	0	0	0	0	0	1	0.73	1	0.84	2	1.48	0	0	3	2.28	2	1.43	4	2.5	conserved hypothetical protein
Synpcc7942_0753	Synpcc7942_0753	19	2.35	31	3.75	37	3.58	19	2.02	25	2.67	31	3.33	26	3.23	65	7.08	20	2.74	56	6.28	39	4.13	76	7.02	phage late control gene D protein GPD
Synpcc7942_0754	Synpcc7942_0754	19	13.59	20	14.03	21	11.76	38	23.45	33	20.39	51	31.79	28	20.15	13	8.21	26	20.62	54	35.09	65	39.87	79	42.3	hypothetical protein
Synpcc7942_0755	Synpcc7942_0755	35	10.77	22	6.64	26	6.26	47	12.47	38	10.1	73	19.57	47	14.55	39	10.59	16	5.46	48	13.41	72	18.99	58	13.35	conserved hypothetical protein
Synpcc7942_0756	Synpcc7942_0756	83	31.8	104	39.07	101	30.29	32	10.57	98	32.43	163	54.41	99	38.16	150	50.73	106	45.02	46	16.01	68	22.34	49	14.05	chain A%2C D20c mutant of T4 lysozyme
Synpcc7942_0757	Synpcc7942_0757	77	20.14	51	13.08	70	14.33	504	113.72	271	61.23	301	68.6	156	41.06	147	33.95	49	14.21	346	82.21	302	67.74	473	92.59	hypothetical protein
Synpcc7942_0758	Synpcc7942_0758	30	12.63	24	9.91	50	16.48	124	45.04	54	19.64	76	27.89	99	41.95	64	23.79	31	14.47	86	32.9	74	26.72	114	35.93	hypothetical protein
Synpcc7942_0759	Synpcc7942_0759	6929	894.48	4537	574.27	6459	652.68	3091	344.17	2014	224.57	1863	209.53	10394	1349.96	9082	1034.95	4730	676.98	2828	331.58	2209	244.5	3747	361.97	hypothetical protein
Synpcc7942_0760	Synpcc7942_0760	649	195.63	452	133.59	666	157.15	264	68.64	119	30.98	116	30.46	1281	388.49	976	259.7	477	159.41	386	105.68	290	74.95	565	127.45	hypothetical protein
Synpcc7942_0761	Synpcc7942_0761	3188	779.05	3247	778	3922	750.23	992	209.09	1098	231.76	1937	412.4	4876	1198.82	5600	1208.03	3218	871.87	1083	240.37	772	161.75	1525	278.88	conserved hypothetical protein
Synpcc7942_0762	Synpcc7942_0762	8593	2773.21	7416	2346.68	10366	2618.71	3718	1034.97	7119	1984.48	7604	2138.04	9135	2966.1	9545	2719.28	6911	2472.84	2995	877.9	2174	601.57	3162	763.65	conserved hypothetical protein
Synpcc7942_0763	Synpcc7942_0763	74	39.95	98	51.87	102	43.1	122	56.81	113	52.69	153	71.96	110	59.74	166	79.11	113	67.63	175	85.8	157	72.67	154	62.21	transcriptional regulator%2C XRE family
Synpcc7942_0764	Synpcc7942_0764	195	144.74	108	78.6	205	119.11	328	210	336	215.42	317	205	192	143.39	251	164.47	121	99.58	347	233.94	316	201.11	400	222.19	transcriptional regulator%2C XRE family
Synpcc7942_0765	Synpcc7942_0765	16	5.83	13	4.64	14	3.99	43	13.51	101	31.78	112	35.55	45	16.49	75	24.12	54	21.81	34	11.25	40	12.49	40	10.9	hypothetical protein
Synpcc7942_0766	Synpcc7942_0766	55	15.12	118	31.81	67	14.42	101	23.95	100	23.75	130	31.14	66	18.26	62	15.05	58	17.68	172	42.95	215	50.68	192	39.5	DNA-damage-inducible protein
Synpcc7942_0767	Synpcc7942_0767	22	9.01	25	10.04	20	6.41	61	21.55	54	19.1	122	43.53	12	4.94	32	11.57	28	12.71	58	21.57	63	22.12	45	13.79	conserved hypothetical protein
Synpcc7942_0768	Synpcc7942_0768	2455	665.68	1766	469.51	3063	650.12	723	169.1	167	39.11	178	42.05	5133	1400.31	3752	898.08	2329	700.16	505	124.37	560	130.19	765	155.23	conserved hypothetical protein
Synpcc7942_0769	Synpcc7942_0769	826	162.96	789	152.62	1260	194.58	500	85.08	145	24.71	172	29.56	2005	397.96	1731	301.46	1076	235.35	319	57.16	383	64.78	595	87.84	conserved hypothetical protein
Synpcc7942_0770	Synpcc7942_0770	685	82.18	472	55.52	910	85.45	495	51.22	237	24.56	241	25.19	2358	284.6	1731	183.31	842	111.99	326	35.52	312	32.09	499	44.8	conserved hypothetical protein
Synpcc7942_0771	Synpcc7942_0771	410	60.12	432	62.11	471	54.06	1384	175.03	1264	160.08	1482	189.31	518	76.41	618	79.99	361	58.68	853	113.6	784	98.56	1295	142.09	conserved hypothetical protein
Synpcc7942_0772	Synpcc7942_0772	18	5.4	26	7.65	36	8.45	72	18.63	80	20.72	129	33.71	43	12.97	55	14.56	37	12.3	72	19.61	92	23.66	103	23.12	conserved hypothetical protein
Synpcc7942_0773	Synpcc7942_0773	98	28.81	174	50.15	176	40.5	626	158.73	519	131.78	697	178.51	226	66.84	207	53.72	148	48.24	523	139.64	581	146.44	590	129.79	conserved hypothetical protein YCF52
Synpcc7942_0774	Synpcc7942_0774	194	38.92	212	41.7	264	41.46	560	96.9	553	95.82	615	107.49	444	89.62	321	56.85	257	57.16	787	143.4	554	95.29	709	106.44	esterase
Synpcc7942_0775	Synpcc7942_0775	45	16.7	64	23.29	40	11.62	80	25.61	46	14.75	74	23.93	48	17.92	58	19	33	13.58	117	39.44	118	37.55	129	35.83	conserved hypothetical protein
Synpcc7942_0776	Synpcc7942_0776	181	35.59	267	51.48	240	36.94	1307	221.67	739	125.51	953	163.26	240	47.48	358	62.14	225	49.05	1162	207.52	1384	233.33	1649	242.64	farnesyl-diphosphate synthase
Synpcc7942_0777	Synpcc7942_0777	239	48.94	257	51.6	274	43.92	619	109.33	501	88.61	571	101.87	381	78.49	376	67.97	293	66.52	646	120.14	564	99.02	615	94.24	Methenyltetrahydrofolate cyclohydrolase
Synpcc7942_0778	Synpcc7942_0778	12	4.6	11	4.13	9	2.7	31	10.24	27	8.93	35	11.68	17	6.55	13	4.4	9	3.82	52	18.09	50	16.42	45	12.9	hypothetical protein
Synpcc7942_0779	Synpcc7942_0779	2203	159.34	2605	184.74	3042	172.23	3469	216.42	6367	397.77	9533	600.73	2959	215.33	2776	177.24	1867	149.72	7138	468.92	5039	312.5	6090	329.63	metal dependent phosphohydrolase
Synpcc7942_0780	Synpcc7942_0780	382	49.53	278	35.34	402	40.8	635	71.01	212	23.74	207	23.38	1100	143.49	882	100.95	659	94.73	524	61.71	689	76.59	1048	101.68	serine/threonine protein kinase
Synpcc7942_0781	Synpcc7942_0781	21581	1527.44	11077	768.71	19655	1088.94	10761	656.94	6035	368.94	4445	274.09	37622	2679.02	28946	1808.52	20964	1645.07	11066	711.37	14429	875.62	20321	1076.3	phosphoenolpyruvate synthase
Synpcc7942_0782	Synpcc7942_0782	1838	182.21	1907	185.36	2639	204.79	4163	355.97	6025	515.91	6763	584.12	2279	227.31	2438	213.36	1614	177.4	3797	341.88	3354	285.09	4462	331.02	ATPase
Synpcc7942_0783	Synpcc7942_0783	45	12.2	46	12.23	28	5.94	252	58.94	305	71.43	331	78.19	48	13.09	51	12.21	46	13.83	192	47.28	212	49.29	203	41.19	ATP phosphoribosyltransferase (homohexameric)
Synpcc7942_0784	Synpcc7942_0784	28	15.69	27	14.83	15	6.58	70	33.82	27	13.06	55	26.84	28	15.78	20	9.89	21	13.04	109	55.46	91	43.71	137	57.43	conserved hypothetical protein
Synpcc7942_0785	Synpcc7942_0785	14	1.17	13	1.06	10	0.65	35	2.51	29	2.09	48	3.48	18	1.51	28	2.06	11	1.02	78	5.9	82	5.86	96	5.98	Penicillin-binding protein 1A
Synpcc7942_0786	Synpcc7942_0786	14	2.88	7	1.41	11	1.77	273	48.38	81	14.38	97	17.36	10	2.07	19	3.45	11	2.51	144	26.87	161	28.36	201	30.91	conserved hypothetical protein
Synpcc7942_0787	Synpcc7942_0787	162	32.83	163	32.39	210	33.32	247	43.18	832	145.65	750	132.43	115	23.45	145	25.94	165	37.08	415	76.39	381	66.21	450	68.25	putative purple acid phosphatase
Synpcc7942_0788	Synpcc7942_0788	529	118.54	661	145.23	773	135.59	1023	197.73	1316	254.72	1410	275.27	362	81.61	592	117.1	557	138.38	788	160.38	917	176.18	889	149.07	glutathione S-transferase
Synpcc7942_0789	Synpcc7942_0789	66	36.29	42	22.64	50	21.52	310	147.02	146	69.34	184	88.14	50	27.66	81	39.31	28	17.07	354	176.79	331	156.04	354	145.66	conserved hypothetical protein
Synpcc7942_0790	Synpcc7942_0790	498	206.8	653	265.88	798	259.39	1544	553.03	3520	1262.56	3064	1108.52	758	316.69	858	314.52	599	275.78	2797	1054.93	2820	1004.05	3297	1024.55	RNA-binding region RNP-1
Synpcc7942_0791	Synpcc7942_0791	120	17.25	176	24.81	171	19.25	227	28.15	275	34.15	345	43.22	147	21.26	142	18.02	88	14.03	345	45.05	301	37.11	377	40.56	polyA polymerase
Synpcc7942_0792	Synpcc7942_0792	604	87.06	766	108.25	1099	123.99	856	106.42	1174	146.16	1731	217.37	493	71.49	675	85.88	504	80.54	1070	140.07	957	118.27	1178	127.06	putative multidrug efflux MFS transporter
Synpcc7942_0793	Synpcc7942_0793	206	54.86	210	54.83	277	57.74	474	108.87	437	100.51	683	158.46	297	79.57	341	80.16	213	62.88	572	138.34	568	129.68	610	121.56	conserved hypothetical protein
Synpcc7942_0794	Synpcc7942_0794	11229	2584.5	14506	3273.64	14079	2536.56	6336	1257.86	8701	1729.79	9360	1876.92	8945	2071.36	13117	2665.08	11060	2822.33	5185	1083.92	6378	1258.66	6336	1091.3	membrane-associated 30 kD protein-like
Synpcc7942_0795	Synpcc7942_0795	24	6.99	46	13.13	43	9.8	139	34.9	111	27.91	208	52.75	36	10.54	59	15.16	41	13.23	95	25.12	176	43.93	139	30.28	conserved hypothetical protein
Synpcc7942_0796	Synpcc7942_0796	162	52.86	218	69.74	256	65.38	273	76.83	350	98.64	548	155.78	211	69.26	229	65.96	184	66.56	292	86.53	315	88.12	314	76.67	conserved hypothetical protein
Synpcc7942_0797	Synpcc7942_0797	30	20.48	34	22.75	32	17.1	33	19.43	24	14.15	40	23.79	43	29.53	189	113.88	74	56	26	16.12	27	15.8	28	14.3	hypothetical protein
Synpcc7942_0798	Synpcc7942_0798	26	9.53	61	21.92	47	13.49	97	30.67	61	19.31	108	34.49	35	12.91	62	20.06	37	15.04	80	26.63	75	23.57	73	20.02	Holliday junction endonuclease RuvC
Synpcc7942_0799	Synpcc7942_0799	447	50.37	410	45.3	503	44.37	812	78.92	1264	123.02	1578	154.91	459	52.04	497	49.44	437	54.59	695	71.13	711	68.69	748	63.07	Elongator protein 3
Synpcc7942_0800	Synpcc7942_0800	85	25.49	84	24.7	99	23.24	306	79.16	311	80.56	352	91.97	80	24.14	101	26.74	110	36.58	362	98.61	343	88.2	389	87.3	conserved hypothetical protein
Synpcc7942_0801	Synpcc7942_0801	4857	1254	4616	1168.53	5826	1177.43	36147	8049.74	72433	16153	97254	21876.1	5873	1525.55	7705	1756.07	5268	1507.96	41854	9814.66	46274	10243.6	52650	10172.3	Superoxide dismutase
Synpcc7942_0802	Synpcc7942_0802	24	7.27	26	7.72	22	5.22	103	26.92	137	35.85	237	62.56	43	13.11	43	11.5	37	12.43	120	33.02	154	40	113	25.62	allophycocyanin alpha chain-like
Synpcc7942_0803	Synpcc7942_0803	328	74.63	351	78.3	449	79.96	483	94.79	533	104.74	657	130.23	457	104.61	407	81.74	319	80.47	388	80.18	393	76.66	452	76.96	conserved hypothetical protein
Synpcc7942_0804	Synpcc7942_0804	361	60.56	397	65.3	531	69.72	612	88.55	418	60.56	570	83.3	599	101.09	505	74.78	356	66.21	502	76.48	494	71.05	524	65.78	4-hydroxythreonine-4-phosphate dehydrogenase
Synpcc7942_0805	Synpcc7942_0805	488	116.38	413	96.57	404	75.42	710	146.05	664	136.78	725	150.64	670	160.76	685	144.21	413	109.2	732	158.55	621	126.98	772	137.77	conserved hypothetical protein
Synpcc7942_0806	Synpcc7942_0806	64	15.58	83	19.81	90	17.15	120	25.19	113	23.75	133	28.2	97	23.75	96	20.62	47	12.68	167	36.91	150	31.3	200	36.42	conserved hypothetical protein
Synpcc7942_0807	Synpcc7942_0807	131	27.78	123	25.58	202	33.53	265	48.48	485	88.84	642	118.62	161	34.35	128	23.96	98	23.04	148	28.51	136	24.73	137	21.74	conserved hypothetical protein
Synpcc7942_0808	Synpcc7942_0808	19	1.59	27	2.21	32	2.1	45	3.25	32	2.31	20	1.46	1319	110.99	1725	127.36	1276	118.32	6952	528.1	6110	438.15	7325	458.46	HAD-superfamily hydrolase subfamily IIB
Synpcc7942_0809	Synpcc7942_0809	4603	470.46	7319	733.46	4907	392.59	6934	611.29	3815	336.79	3778	336.42	175	18	199	17.95	178	20.17	965	89.58	887	77.73	893	68.3	conserved hypothetical protein
Synpcc7942_0810	Synpcc7942_0810	42	31.97	99	73.9	35	20.86	28	18.39	34	22.36	39	25.87	3	2.3	11	7.39	8	6.75	41	28.35	32	20.89	40	22.79	hypothetical protein
Synpcc7942_0811	Synpcc7942_0811	70	7.87	188	20.73	121	10.65	322	31.24	149	14.47	244	23.91	156	17.65	139	13.8	81	10.1	377	38.51	381	36.74	418	35.18	Na+/H+ antiporter
Synpcc7942_0812	Synpcc7942_0812	246	47.58	268	50.83	323	48.91	729	121.63	610	101.91	830	139.87	467	90.88	424	72.4	319	68.41	600	105.41	704	116.76	655	94.81	Heat shock protein DnaJ-like
Synpcc7942_0813	Synpcc7942_0813	127	17.91	126	17.43	181	19.98	470	57.18	287	34.97	359	44.12	274	38.88	204	25.4	112	17.51	422	54.06	345	41.72	429	45.28	histidyl-tRNA synthetase 2%2C putative
Synpcc7942_0814	Synpcc7942_0814	16	12.67	20	15.53	15	9.3	82	56	150	102.58	145	100.02	46	36.64	46	32.15	23	20.19	71	51.06	76	51.59	94	55.69	ferredoxin-like protein
Synpcc7942_0815	Synpcc7942_0815	32	7.79	45	10.74	53	10.1	128	26.87	135	28.38	260	55.13	31	7.59	53	11.39	23	6.21	187	41.34	185	38.6	250	45.53	ATPase
Synpcc7942_0816	Synpcc7942_0816	111	9.66	113	9.65	113	7.7	422	31.69	410	30.84	598	45.36	167	14.63	173	13.3	112	10.81	655	51.8	371	27.7	522	34.01	diguanylate cyclase/phosphodiesterase
Synpcc7942_0817	Synpcc7942_0817	98	44.42	145	64.45	161	57.13	558	218.17	681	266.64	997	393.74	150	68.41	170	68.03	113	56.79	457	188.15	332	129.04	389	131.96	putative ferric uptake regulator%2C FUR family
Synpcc7942_0818	Synpcc7942_0818	25	16.5	36	23.29	26	13.43	94	53.5	79	45.02	76	43.69	42	27.88	49	28.54	33	24.14	123	73.71	139	78.63	159	78.51	Phosphoribosylformylglycinamidine synthetase PurS
Synpcc7942_0819	Synpcc7942_0819	25	6.69	31	8.13	34	7.12	203	46.84	150	34.66	133	30.99	67	18.03	74	17.47	46	13.64	266	64.62	237	54.35	258	51.64	phosphoribosylformylglycinamidine synthase subunit I
Synpcc7942_0820	Synpcc7942_0820	519	212.55	699	280.68	662	212.22	1070	377.97	907	320.84	1315	469.19	365	150.39	519	187.63	416	188.88	1193	443.75	1262	443.13	1229	376.65	conserved hypothetical protein
Synpcc7942_0821	Synpcc7942_0821	389	43.26	566	61.71	525	45.7	1285	123.25	928	89.14	1258	121.88	330	36.92	413	40.54	328	40.44	1504	151.91	1250	119.18	1277	106.27	periplasmic oligopeptide-binding
Synpcc7942_0822	Synpcc7942_0822	127	22.05	155	26.39	182	24.74	371	55.56	238	35.69	279	42.21	135	23.58	140	21.46	76	14.63	533	84.06	390	58.06	510	66.27	permease protein of oligopeptide ABC
Synpcc7942_0823	Synpcc7942_0823	14	2.38	32	5.34	29	3.86	86	12.62	29	4.26	52	7.71	51	8.73	29	4.36	22	4.15	64	9.89	57	8.32	81	10.31	conserved hypothetical protein
Synpcc7942_0824	Synpcc7942_0824	52	5.43	75	7.67	75	6.13	316	28.45	137	12.35	165	15	93	9.76	82	7.55	54	6.25	259	24.55	205	18.34	263	20.54	conserved hypothetical protein
Synpcc7942_0825	Synpcc7942_0825	8	2.04	2	0.5	7	1.4	52	11.43	15	3.3	22	4.88	7	1.79	4	0.9	1	0.28	61	14.12	74	16.17	103	19.64	conserved hypothetical protein
Synpcc7942_0826	Synpcc7942_0826	169	32.17	175	32.66	208	30.99	437	71.74	397	65.27	335	55.55	174	33.32	289	48.56	187	39.46	235	40.62	281	45.86	355	50.56	conserved hypothetical protein
Synpcc7942_0827	Synpcc7942_0827	147	25.01	112	18.69	157	20.91	563	82.63	805	118.31	1142	169.29	194	33.21	202	30.34	125	23.58	578	89.32	379	55.29	598	76.14	cobalamin synthesis protein cobW-like
Synpcc7942_0828	Synpcc7942_0828	335	161.73	266	125.92	333	125.84	843	351.04	1301	542.52	2181	917.36	412	200.12	468	199.45	248	132.75	779	341.58	698	288.93	797	287.94	conserved hypothetical protein
Synpcc7942_0829	Synpcc7942_0829	9	4.81	6	3.15	12	5.03	1030	475.28	1038	479.64	2515	1172.21	18	9.69	14	6.61	10	5.93	946	459.66	910	417.41	630	252.21	Lipoproteins-like
Synpcc7942_0830	Synpcc7942_0830	89	11.41	83	10.44	95	9.54	585	64.72	495	54.84	1065	119	143	18.45	156	17.66	102	14.5	615	71.64	659	72.47	699	67.09	asparaginyl-tRNA synthetase
Synpcc7942_0831	Synpcc7942_0831	147	43.43	196	56.78	212	49.03	277	70.59	254	64.82	308	79.28	158	46.96	214	55.81	130	42.58	106	28.44	126	31.92	175	38.69	conserved hypothetical protein
Synpcc7942_0833	Synpcc7942_0833	408	67.87	500	81.55	549	71.48	2711	388.95	2206	316.94	2382	345.19	741	124.01	740	108.66	457	84.28	1890	285.54	1588	226.48	2009	250.07	conserved hypothetical protein
Synpcc7942_0834	Synpcc7942_0834	347	94.52	92	24.57	447	95.31	103	24.2	97	22.82	151	35.84	5366	1470.58	952	228.92	205	61.91	125	30.93	148	34.57	140	28.54	conserved hypothetical protein
Synpcc7942_0835	Synpcc7942_0835	162	25.58	139	21.52	189	23.37	499	67.98	789	107.63	794	109.25	290	46.08	240	33.46	192	33.62	706	101.27	583	78.94	813	96.08	Holliday junction DNA helicase subunit RuvB
Synpcc7942_0836	Synpcc7942_0836	31	5.43	16	2.75	17	2.33	97	14.66	85	12.86	45	6.87	50	8.81	34	5.26	15	2.91	114	18.14	100	15.02	73	9.57	conserved hypothetical protein
Synpcc7942_0837	Synpcc7942_0837	76	21.39	82	22.63	71	15.64	219	53.16	278	67.58	84	20.6	129	36.53	138	34.28	128	39.94	186	47.54	174	41.99	201	42.33	conserved hypothetical protein
Synpcc7942_0838	Synpcc7942_0838	178	28.88	204	32.45	199	25.27	477	66.75	543	76.1	238	33.64	217	35.42	317	45.4	223	40.11	386	56.88	349	48.55	400	48.57	Elongator protein 3/MiaB/NifB
Synpcc7942_0839	Synpcc7942_0839	169	29.96	197	34.24	206	28.58	446	68.19	850	130.14	442	68.26	217	38.7	247	38.65	242	47.56	490	78.89	310	47.11	419	55.58	Nitrilase
Synpcc7942_0840	Synpcc7942_0840	231	85.2	205	74.14	292	84.3	216	68.72	438	139.54	190	61.05	357	132.48	287	93.44	218	89.15	313	104.85	197	62.3	291	80.32	conserved hypothetical protein
Synpcc7942_0841	Synpcc7942_0841	519	68.95	440	57.31	454	47.21	581	66.57	1266	145.27	422	48.84	499	66.69	484	56.76	423	62.3	730	88.08	281	32.01	610	60.64	putative flavoprotein involved in K+ transport
Synpcc7942_0842	Synpcc7942_0842	120	15.94	152	19.8	150	15.6	492	56.38	346	39.7	407	47.11	135	18.04	201	23.57	155	22.83	579	69.86	554	63.1	586	58.26	NADPH-glutathione reductase
Synpcc7942_0843	Synpcc7942_0843	102	42.06	135	54.59	79	25.5	675	240.09	631	224.76	663	238.2	82	34.02	135	49.14	96	43.89	641	240.08	610	215.68	796	245.64	conserved hypothetical protein
Synpcc7942_0844	Synpcc7942_0844	848	212.47	839	206.12	886	173.77	864	186.73	631	136.56	993	216.77	1411	355.69	1225	270.95	771	214.18	1077	245.09	850	182.6	1112	208.5	Phosphoesterase PHP-like
Synpcc7942_0845	Synpcc7942_0845	0	0	2	1.69	1	0.67	4	2.97	1	0.74	1	0.75	8	6.93	3	2.28	1	0.95	17	13.29	12	8.85	16	10.3	conserved hypothetical protein
Synpcc7942_0846	Synpcc7942_0846	48	10.44	77	16.42	51	8.68	186	34.9	157	29.5	261	49.46	105	22.98	88	16.9	78	18.81	251	49.59	241	44.95	281	45.74	conserved hypothetical protein
Synpcc7942_0847	Synpcc7942_0847	613	98.12	559	87.73	538	67.41	1081	149.24	1031	142.54	907	126.48	971	156.37	891	125.89	560	99.38	1942	282.32	1302	178.68	1810	216.8	twitching motility protein
Synpcc7942_0848	Synpcc7942_0848	279	16.5	414	24.01	404	18.7	1077	54.94	988	50.47	1281	66.01	411	24.46	493	25.74	314	20.59	2053	110.29	1701	86.26	2005	88.74	Excinuclease ABC subunit A
Synpcc7942_0849	Synpcc7942_0849	503	146.42	596	170.11	693	157.91	2755	691.72	2234	561.69	2958	750.17	737	215.84	919	236.15	796	256.89	2413	637.96	3327	830.36	4077	888.09	conserved hypothetical protein
Synpcc7942_0850	Synpcc7942_0850	4	3.55	25	21.73	30	20.81	393	300.44	84	64.31	80	61.77	19	16.94	19	14.87	12	11.79	365	293.82	465	353.36	413	273.92	conserved hypothetical protein
Synpcc7942_0851	Synpcc7942_0851	326	56.6	268	45.63	366	49.74	1652	247.41	2318	347.64	2617	395.88	508	88.74	696	106.68	408	78.54	2232	351.99	1919	285.69	2587	336.14	phosphoribosylformylglycinamidine cyclo-ligase
Synpcc7942_0853	Synpcc7942_0853	62	8.94	74	10.46	71	8.01	602	74.84	466	58.01	566	71.07	70	10.15	119	15.14	94	15.02	513	67.16	572	70.69	895	96.53	aminotransferase
Synpcc7942_0854	Synpcc7942_0854	89	6.61	112	8.16	134	7.8	1588	101.8	651	41.79	621	40.21	117	8.75	171	11.22	101	8.32	1939	130.89	1487	94.76	2108	117.24	conserved hypothetical protein
Synpcc7942_0855	Synpcc7942_0855	1178	167.35	979	136.37	1141	126.88	7490	917.79	926	113.63	710	87.88	2562	366.18	2867	359.54	1144	180.19	3882	500.89	5030	612.68	6261	665.6	response regulator receiver domain protein (CheY-like)
Synpcc7942_0856	Synpcc7942_0856	182	89.32	150	72.18	150	57.62	764	323.4	96	40.69	88	37.63	428	211.33	561	243.04	215	116.98	304	135.5	434	182.62	647	237.61	response regulator receiver domain protein (CheY-like)
Synpcc7942_0857	Synpcc7942_0857	392	137.74	365	125.75	354	97.37	1117	338.54	152	46.13	138	42.25	813	287.41	991	307.39	390	151.93	583	186.06	631	190.1	996	261.89	CheW protein
Synpcc7942_0858	Synpcc7942_0858	3624	152.95	2764	114.38	4278	141.33	7175	261.2	2317	84.47	1999	73.5	9211	391.12	9948	370.63	3728	174.44	3561	136.5	3845	139.14	5764	182.04	methyl-accepting chemotaxis sensory transducer with phytochrome sensor
Synpcc7942_0859	Synpcc7942_0859	1248	77.76	919	56.15	1668	81.36	3281	176.34	1179	63.46	1009	54.78	3927	246.19	3604	198.24	1009	69.71	2301	130.22	2033	108.61	2832	132.05	CheA signal transduction histidine kinase
Synpcc7942_0860	Synpcc7942_0860	694	128.78	482	87.7	1003	145.7	1053	168.55	581	93.13	595	96.2	1940	362.2	1922	314.85	588	120.98	839	141.41	749	119.17	1214	168.58	CheW protein
Synpcc7942_0861	Synpcc7942_0861	189	26.1	221	29.92	263	28.43	1025	122.09	835	99.6	1074	129.22	319	44.32	336	40.96	265	40.57	1899	238.19	1583	187.44	2243	231.8	conserved hypothetical protein
Synpcc7942_0862	Synpcc7942_0862	47	22.15	69	31.88	107	39.47	447	181.71	332	135.15	657	269.76	118	55.95	115	47.84	73	38.14	468	200.33	531	214.57	538	189.74	conserved hypothetical protein
Synpcc7942_0863	Synpcc7942_0863	260	39.19	310	45.81	318	37.52	2017	262.21	1629	212.07	1921	252.24	415	62.93	422	56.15	261	43.61	2119	290.07	2286	295.41	2770	312.42	conserved hypothetical protein
Synpcc7942_0864	Synpcc7942_0864	78	26.77	93	31.3	101	27.14	1186	351.14	398	118	761	227.58	118	40.75	148	44.84	82	31.21	898	279.96	1315	387.01	1226	314.91	conserved hypothetical protein
Synpcc7942_0865	Synpcc7942_0865	24	8.69	19	6.75	33	9.35	178	55.59	126	39.41	216	68.14	37	13.48	27	8.63	34	13.65	159	52.29	194	60.23	265	71.8	conserved hypothetical protein
Synpcc7942_0866	Synpcc7942_0866	54	16.53	75	22.51	36	8.63	259	68.38	238	62.92	399	106.4	62	19.09	60	16.21	53	17.99	430	119.55	442	116	472	108.12	conserved hypothetical protein
Synpcc7942_0867	Synpcc7942_0867	13	6.89	7	3.64	8	3.32	28	12.8	35	16.03	81	37.42	16	8.53	14	6.55	12	7.05	61	29.38	42	19.09	43	17.06	hypothetical protein
Synpcc7942_0868	Synpcc7942_0868	111	11.31	159	15.88	150	11.96	395	34.7	369	32.46	556	49.34	142	14.55	185	16.63	133	15.02	550	50.88	542	47.33	522	39.79	conserved hypothetical protein
Synpcc7942_0869	Synpcc7942_0869	21	6.33	22	6.5	26	6.13	46	11.96	79	20.57	68	17.86	61	18.5	51	13.57	28	9.36	132	36.14	62	16.02	79	17.82	conserved hypothetical protein
Synpcc7942_0870	Synpcc7942_0870	8	6.25	27	20.68	14	8.56	56	37.74	48	32.39	87	59.22	63	49.52	27	18.62	16	13.86	173	122.77	118	79.05	209	122.2	conserved hypothetical protein
Synpcc7942_0871	Synpcc7942_0871	66	52.26	59	45.8	94	58.26	110	75.12	134	91.64	151	104.16	158	125.86	78	54.52	40	35.11	185	133.04	202	137.13	222	131.53	conserved hypothetical protein
Synpcc7942_0872	Synpcc7942_0872	7	2.15	13	3.92	14	3.37	13	3.45	14	3.72	19	5.09	30	9.29	18	4.89	6	2.05	60	16.77	34	8.97	55	12.66	conserved hypothetical protein
Synpcc7942_0873	Synpcc7942_0873	52	8.51	38	6.1	38	4.87	188	26.53	114	16.11	131	18.67	105	17.28	110	15.88	38	6.89	297	44.13	307	43.06	494	60.47	conserved hypothetical protein
Synpcc7942_0874	Synpcc7942_0874	42	2.45	42	2.4	76	3.46	266	13.36	165	8.3	171	8.67	118	6.91	114	5.86	62	4	392	20.73	236	11.78	368	16.03	DEAD/DEAH box helicase-like
Synpcc7942_0875	Synpcc7942_0875	12	4.91	17	6.83	26	8.33	122	43.1	115	40.68	133	47.45	37	15.25	38	13.74	26	11.81	157	58.4	151	53.02	150	45.97	conserved hypothetical protein
Synpcc7942_0876	Synpcc7942_0876	708	46.71	708	45.8	788	40.7	3367	191.62	4606	262.5	4504	258.91	914	60.67	1009	58.77	658	48.13	3238	194.04	3134	177.3	3790	187.13	alanyl-tRNA synthetase
Synpcc7942_0877	Synpcc7942_0877	782	53.19	661	44.08	823	43.82	2304	135.18	3621	212.75	4081	241.85	913	62.48	962	57.76	772	58.22	2313	142.9	2153	125.57	2604	132.55	Elongator protein 3/MiaB/NifB
Synpcc7942_0878	Synpcc7942_0878	1378	101.15	1476	106.23	1878	107.9	5247	332.2	3550	225.07	5050	322.95	2215	163.58	2152	139.44	1233	100.34	8397	559.81	8165	513.87	11774	646.73	ribonuclease%2C Rne/Rng family
Synpcc7942_0879	Synpcc7942_0879	20	5.5	37	9.97	32	6.89	56	13.28	94	22.32	124	29.7	41	11.34	36	8.74	27	8.23	168	41.95	203	47.85	197	40.53	RNase HII
Synpcc7942_0880	Synpcc7942_0880	16	5.11	39	12.21	47	11.75	280	77.11	158	43.57	330	91.79	27	8.67	54	15.22	29	10.26	422	122.37	364	99.64	403	96.28	conserved hypothetical protein
Synpcc7942_0881	Synpcc7942_0881	27	5.49	39	7.78	44	7	298	52.27	122	21.43	203	35.97	17	3.48	39	7	21	4.73	293	54.12	388	67.65	418	63.61	prephenate dehydratase
Synpcc7942_0882	Synpcc7942_0882	39	10.57	65	17.28	77	16.34	423	98.93	216	50.59	408	96.38	110	30.01	87	20.82	76	22.85	762	187.66	559	129.96	921	186.88	Peptidase S16%2C lon-like
Synpcc7942_0883	Synpcc7942_0883	598	335	959	526.76	800	350.81	6666	3221.05	4636	2243.28	6533	3188.58	754	424.97	1017	502.93	685	425.46	6506	3310.35	6155	2956.41	7045	2953.41	SSU ribosomal protein S10P
Synpcc7942_0884	Synpcc7942_0884	9448	1368.4	13382	1900.38	12560	1423.97	41547	5190.31	42605	5329.93	47924	6047.28	9103	1326.47	14418	1843.39	10678	1714.66	42413	5579.32	39336	4884.82	45351	4915.32	translation elongation factor 1A (EF-1A/EF-Tu)
Synpcc7942_0885	Synpcc7942_0885	5195	443.87	7058	591.29	6477	433.19	21455	1581.18	24855	1834.32	32277	2402.7	4885	419.93	8133	613.43	5550	525.75	23684	1837.96	20331	1489.42	24610	1573.53	translation elongation factor 2 (EF-2/EF-G)
Synpcc7942_0886	Synpcc7942_0886	1315	497.37	2394	887.82	2085	617.31	8835	2882.34	8070	2636.45	14787	4872.72	1259	479.1	2419	807.67	1689	708.28	5789	1988.7	6390	2072.26	8619	2439.53	SSU ribosomal protein S7P
Synpcc7942_0887	Synpcc7942_0887	754	358.19	984	458.34	1115	414.63	4320	1770.16	4637	1902.71	6490	2686.12	987	471.74	1474	618.14	977	514.58	2587	1116.23	3080	1254.53	3836	1363.7	SSU ribosomal protein S12P
Synpcc7942_0888	Synpcc7942_0888	20	9.9	41	19.89	33	12.78	108	46.1	41	17.52	87	37.51	45	22.4	17	7.43	25	13.72	141	63.37	118	50.07	132	48.88	mannose-1-phosphate guanylyltransferase-like
Synpcc7942_0889	Synpcc7942_0889	3044	298.28	3757	360.97	3508	269.08	5427	458.7	4389	371.48	5731	489.27	2376	234.24	2595	224.47	2023	219.78	7144	635.82	6485	544.85	6779	497.1	conserved hypothetical protein
Synpcc7942_0890	Synpcc7942_0890	4737	183.01	4385	166.11	5399	163.28	21285	709.31	16869	562.94	24604	828.18	8954	348.05	9231	314.83	3945	168.98	29324	1029	25608	848.29	32611	942.84	glutamate synthase (ferredoxin)
Synpcc7942_0891	Synpcc7942_0891	524	311.16	325	189.23	369	171.52	375	192.07	945	484.7	317	164	424	253.32	409	214.4	450	296.27	588	317.13	217	110.48	482	214.19	conserved hypothetical protein
Synpcc7942_0892	Synpcc7942_0892	47	8.28	59	10.19	62	8.55	122	18.54	86	13.09	116	17.81	93	16.49	75	11.67	60	11.72	110	17.6	125	18.89	156	20.57	FO synthase subunit 1
Synpcc7942_0893	Synpcc7942_0893	2825	464.69	5065	816.91	3271	421.18	1453	206.16	1956	277.91	1625	232.88	1279	211.67	10727	1557.64	8279	1509.88	1224	182.87	1435	202.39	1160	142.79	photosystem q(b) protein
Synpcc7942_0894	Synpcc7942_0894	6	1.87	4	1.22	12	2.92	34	9.12	25	6.71	53	14.36	10	3.13	23	6.31	8	2.76	44	12.42	50	13.33	49	11.4	shikimate kinase
Synpcc7942_0895	Synpcc7942_0895	17	2.58	14	2.08	18	2.14	94	12.31	54	7.08	62	8.2	18	2.75	32	4.29	12	2.02	122	16.83	134	17.45	124	14.09	conserved hypothetical protein
Synpcc7942_0896	Synpcc7942_0896	38	8.39	46	9.96	29	5.01	403	76.73	135	25.74	214	41.16	55	12.22	50	9.74	55	13.46	446	89.42	613	116.02	598	98.79	septum site-determining protein MinD
Synpcc7942_0897	Synpcc7942_0897	14	9.04	9	5.7	7	3.54	69	38.41	32	17.84	52	29.24	10	6.49	13	7.41	15	10.73	110	64.49	108	59.77	144	69.55	cell division topological specificity factor MinE
Synpcc7942_0898	Synpcc7942_0898	4	1.81	2	0.89	1	0.35	11	4.3	5	1.96	13	5.13	0	0	8	3.2	5	2.51	29	11.94	41	15.94	38	12.89	ferredoxin like protein
Synpcc7942_R0041	Synpcc7942_R0041	0	0	1	2.43	1	1.94	5	10.67	1	2.14	2	4.31	0	0	2	4.37	1	2.74	3	6.74	4	8.49	6	11.11	tRNA-Thr
Synpcc7942_0899	Synpcc7942_0899	74	16.52	131	28.67	168	29.36	162	31.19	153	29.5	223	43.37	158	35.49	155	30.55	125	30.94	195	39.54	287	54.93	268	44.77	conserved hypothetical protein
Synpcc7942_0900	Synpcc7942_0900	16645	14535.5	17678	15136.5	24609	16822	4287	3229.11	1181	890.81	2530	1924.87	20748	18229	26583	20492.3	12977	12564.3	1048	831.23	8705	6517.81	3226	2108.16	conserved hypothetical protein
Synpcc7942_0901	Synpcc7942_0901	12	2.38	36	7.01	30	4.66	136	23.3	108	18.53	179	30.97	31	6.19	49	8.59	29	6.39	96	17.32	181	30.82	151	22.44	Haloalkane dehalogenase
Synpcc7942_0902	Synpcc7942_0902	41	7.61	43	7.82	50	7.26	1834	293.55	856	137.2	601	97.17	92	17.18	117	19.17	63	12.96	398	67.08	476	75.74	408	56.66	conserved hypothetical protein
Synpcc7942_0903	Synpcc7942_0903	7010	482.91	6783	458.16	6744	363.67	16192	962.12	24170	1438.18	24013	1441.22	7349	509.35	8929	542.99	7922	605.06	15270	955.43	12893	761.53	15500	799.05	aconitase
Synpcc7942_0904	Synpcc7942_0904	3406	1111.29	4033	1290.21	3730	952.65	4231	1190.72	5909	1665.28	6591	1873.57	3759	1233.95	4567	1315.39	3622	1310.23	4074	1207.3	3942	1102.78	4218	1029.87	conserved hypothetical protein
Synpcc7942_0905	Synpcc7942_0905	586269	192342	557542	179350	921681	236699	218535	61841.5	151864	43035	152647	43631.5	417877	137932	516312	149530	419947	152752	81735	24355.4	142260	40017.2	151943	37303.6	hypothetical protein
Synpcc7942_0906	Synpcc7942_0906	8705	3190.87	10117	3636.13	9834	2821.69	7984	2524.31	4407	1395.32	6133	1958.61	8025	2959.55	10539	3410.2	7709	3132.96	5121	1704.93	7434	2336.41	9473	2598.49	hypothetical protein
Synpcc7942_0907	Synpcc7942_0907	1393	1165.06	2146	1759.84	1667	1091.37	1770	1276.89	706	510.02	1523	1109.77	1219	1025.75	2216	1636.09	1487	1378.87	1736	1318.74	2433	1744.72	2720	1702.39	conserved hypothetical protein
Synpcc7942_0908	Synpcc7942_0908	214	53.85	357	88.08	352	69.33	1086	235.7	665	144.53	1278	280.16	202	51.14	325	72.19	265	73.93	1729	395.14	2036	439.25	2198	413.87	conserved hypothetical protein
Synpcc7942_0909	Synpcc7942_0909	660	329.35	661	323.41	761	297.26	1779	765.71	2527	1089.19	3472	1509.47	818	410.68	1136	500.41	796	440.39	1896	859.33	1629	696.97	1789	668.05	HesB/YadR/YfhF
Synpcc7942_0910	Synpcc7942_0910	296	122.92	403	164.09	305	99.14	2352	842.44	2283	818.87	2913	1053.89	442	184.66	587	215.18	443	203.96	2646	997.98	2187	778.67	2698	838.41	conserved hypothetical protein
Synpcc7942_0911	Synpcc7942_0911	3	2.12	10	6.93	6	3.32	30	18.29	14	8.55	39	24.02	1	0.71	5	3.12	1	0.78	40	25.68	26	15.76	30	15.87	conserved hypothetical protein
Synpcc7942_0912	Synpcc7942_0912	142	12.91	187	16.67	194	13.81	617	48.4	484	38.02	677	53.64	129	11.8	214	17.18	122	12.3	762	62.94	709	55.28	678	46.14	DNA polymerase III%2C tau subunit
Synpcc7942_0913	Synpcc7942_0913	6	2.16	12	4.23	12	3.38	33	10.24	16	4.97	33	10.35	18	6.52	16	5.08	3	1.2	105	34.32	103	31.78	108	29.09	N-acetyltransferase-like
Synpcc7942_0914	Synpcc7942_0914	13	3.78	10	2.85	12	2.73	104	26.11	33	8.3	129	32.72	19	5.56	36	9.25	23	7.42	323	85.4	195	48.67	358	77.98	tRNA-(MS(2)IO(6)A)-hydroxylase-like
Synpcc7942_0915	Synpcc7942_0915	41	16.23	41	15.91	63	19.52	337	115.07	178	60.87	492	169.69	24	9.56	55	19.22	50	21.95	780	280.46	686	232.85	817	242.04	3-dehydroquinate dehydratase
Synpcc7942_0916	Synpcc7942_0916	51	70.43	56	75.83	55	59.45	237	282.3	393	468.78	419	504.12	137	190.35	148	180.42	100	153.11	402	504.22	368	435.73	424	438.17	conserved hypothetical protein
Synpcc7942_R0042	Synpcc7942_R0042	1	2.1	0	0	0	0	1	1.81	0	0	1	1.83	0	0	2	3.7	0	0	1	1.9	3	5.39	3	4.71	tRNA-Tyr
Synpcc7942_R0043	Synpcc7942_R0043	0	0	5	11.64	0	0	1	2.05	3	6.15	3	6.21	1	2.39	2	4.19	1	2.63	4	8.63	3	6.11	4	7.11	tRNA-Thr
Synpcc7942_0917	Synpcc7942_0917	196	130.77	195	127.57	257	134.23	724	416.66	359	206.89	398	231.36	348	233.61	408	240.31	317	234.5	682	413.3	714	408.46	940	469.34	conserved hypothetical protein
Synpcc7942_0918	Synpcc7942_0918	897	81.95	797	71.39	831	59.43	4009	315.91	2715	214.24	2404	191.34	897	82.45	1237	99.76	844	85.49	4581	380.11	4836	378.8	4866	332.67	long-chain-fatty-acid CoA ligase
Synpcc7942_0919	Synpcc7942_0919	166	66.16	130	50.8	132	41.18	484	166.38	498	171.43	526	182.64	144	57.74	267	93.93	129	57	837	302.97	611	208.78	935	278.85	conserved hypothetical protein
Synpcc7942_0920	Synpcc7942_0920	288	201.2	422	289.07	464	253.74	3124	1882.48	786	474.3	745	453.45	326	229.14	531	327.47	344	266.45	2103	1334.4	2227	1333.96	2605	1361.88	photosystem I reaction center
Synpcc7942_0921	Synpcc7942_0921	18	10.58	19	10.95	33	15.19	28	14.2	44	22.34	61	31.25	43	25.44	38	19.72	33	21.51	65	34.71	56	28.23	76	33.44	conserved hypothetical protein
Synpcc7942_0922	Synpcc7942_0922	8	1.58	22	4.26	13	2.01	37	6.3	11	1.87	37	6.36	14	2.78	10	1.74	7	1.53	51	9.14	74	12.52	34	5.02	Glutamate--tRNA ligase
Synpcc7942_0923	Synpcc7942_0923	81	16.47	136	27.12	93	14.8	217	38.06	152	26.7	231	40.93	117	23.94	163	29.26	119	26.83	212	39.16	227	39.58	229	34.85	methylthioadenosine phosphorylase
Synpcc7942_0924	Synpcc7942_0924	1556	138.95	1391	121.79	2052	143.43	2887	222.36	3116	240.34	3174	246.93	1984	178.24	1887	148.75	1268	125.54	3346	271.38	3206	245.46	3827	255.73	multi-sensor signal transduction histidine kinase
Synpcc7942_0925	Synpcc7942_0925	121	16.56	159	21.33	231	24.74	422	49.8	359	42.43	557	66.4	179	24.64	213	25.73	170	25.79	504	62.63	497	58.31	607	62.15	phosphoribosylamine--glycine ligase
Synpcc7942_0926	Synpcc7942_0926	189	26.72	214	29.67	240	26.56	1175	143.29	1287	157.17	1621	199.68	233	33.14	297	37.07	156	24.45	1269	162.96	1330	161.23	1236	130.77	conserved hypothetical protein
Synpcc7942_0927	Synpcc7942_0927	35	8.59	35	8.42	56	10.76	395	83.6	297	62.95	442	94.49	57	14.07	85	18.41	48	13.06	692	154.23	612	128.76	740	135.88	phosphoribosylaminoimidazole-succinocarboxamide synthase
Synpcc7942_0928	Synpcc7942_0928	2072	170.42	3097	249.75	3248	209.11	14783	1048.73	9214	654.57	13944	999.17	1696	140.34	2508	182.09	1690	154.11	20145	1504.86	21908	1544.93	20755	1277.42	outer envelope membrane protein
Synpcc7942_0929	Synpcc7942_0929	143	29.8	233	47.6	136	22.18	474	85.19	503	90.52	407	73.88	114	23.9	176	32.37	146	33.73	866	163.89	743	132.74	792	123.49	UDP-3-O-[3-hydroxymyristoyl] N-acetylglucosamine deacetylase
Synpcc7942_0930	Synpcc7942_0930	24	9.14	28	10.45	14	4.17	64	21.01	42	13.81	86	28.52	28	10.72	33	11.09	29	12.24	191	66.04	142	46.35	156	44.44	3-hydroxyacyl-[acyl-carrier-protein] dehydratase
Synpcc7942_0931	Synpcc7942_0931	51	11.26	77	16.67	60	10.37	250	47.6	103	19.64	203	39.04	58	12.88	117	22.8	66	16.15	472	94.64	397	75.14	435	71.86	acyl-[acyl-carrier-protein]--UDP-N-acetylglucosamine O-acyltransferase
Synpcc7942_0932	Synpcc7942_0932	130	19.3	212	30.86	128	14.87	345	44.18	171	21.93	267	34.53	146	21.81	136	17.82	93	15.31	931	125.53	758	96.48	955	106.09	lipid-A-disaccharide synthase
Synpcc7942_0933	Synpcc7942_0933	4	1.38	11	3.72	3	0.81	55	16.38	28	8.35	43	12.93	8	2.78	4	1.22	2	0.77	26	8.15	55	16.28	42	10.85	conserved hypothetical protein
Synpcc7942_0934	Synpcc7942_0934	37	6.21	31	5.1	36	4.73	169	24.45	132	19.13	114	16.66	60	10.13	69	10.22	38	7.07	250	38.09	154	22.15	179	22.47	conserved hypothetical protein
Synpcc7942_0935	Synpcc7942_0935	10	2.31	19	4.3	21	3.8	19	3.79	23	4.59	33	6.64	6	1.39	5	1.02	9	2.31	35	7.35	29	5.75	38	6.57	conserved hypothetical protein
Synpcc7942_0936	Synpcc7942_0936	58	18.92	89	28.47	61	15.58	53	14.92	62	17.47	77	21.89	18	5.91	42	12.1	30	10.85	35	10.37	67	18.74	54	13.18	Rhodanese-like
Synpcc7942_0937	Synpcc7942_0937	104	26.73	140	35.29	103	20.73	132	29.27	76	16.88	100	22.4	31	8.02	65	14.75	62	17.67	65	15.18	128	28.21	66	12.7	conserved hypothetical protein
Synpcc7942_0938	Synpcc7942_0938	18	9.99	54	29.38	15	6.52	96	45.95	26	12.46	61	29.49	9	5.03	45	22.05	24	14.77	14	7.06	88	41.87	40	16.61	transcriptional regulator%2C ArsR family
Synpcc7942_0939	Synpcc7942_0939	38	10.8	77	21.45	27	6	161	39.46	141	34.6	225	55.7	59	16.87	99	24.83	67	21.11	139	35.87	167	40.68	160	34.02	adenylylsulfate kinase
Synpcc7942_0940	Synpcc7942_0940	1647	835.92	1700	845.99	1983	787.83	2731	1195.57	4336	1900.85	4871	2153.89	1422	726.12	1724	772.41	1307	735.46	2002	922.88	2360	1026.99	2636	1001.17	transcriptional regulator%2C XRE family
Synpcc7942_0941	Synpcc7942_0941	378	39.38	324	33.1	385	31.4	1072	96.33	1165	104.83	1379	125.16	432	45.28	444	40.83	265	30.61	916	86.67	936	83.61	1243	96.9	ATPase
Synpcc7942_0942	Synpcc7942_0942	1988	187.09	2185	201.62	2726	200.81	3581	290.68	5985	486.5	5491	450.21	2665	252.33	3050	253.38	2397	250.1	4423	378.05	4655	375.61	5305	373.6	FtsH peptidase homologue%2C chloroplast. Metallo peptidase. MEROPS family M41
Synpcc7942_0943	Synpcc7942_0943	646	90.69	637	87.68	638	70.11	3021	365.8	1909	231.48	2522	308.46	854	120.62	1085	134.46	604	94.01	2666	339.93	2858	344	3626	380.92	acetylornithine aminotransferase
Synpcc7942_0944	Synpcc7942_0944	41	5.9	94	13.25	82	9.23	136	16.87	107	13.29	111	13.9	40	5.79	66	8.38	72	11.48	208	27.16	225	27.74	188	20.23	FolC bifunctional protein
Synpcc7942_0945	Synpcc7942_0945	44	8.04	65	11.64	79	11.3	451	71.08	306	48.29	470	74.82	74	13.6	115	18.55	57	11.55	373	61.9	322	50.44	449	61.39	conserved hypothetical protein
Synpcc7942_0946	Synpcc7942_0946	168	20.11	201	23.59	211	19.77	1210	124.95	312	32.26	420	43.81	185	22.28	215	22.72	158	20.97	712	77.42	1098	112.71	1231	110.29	UDP-galactopyranose mutase
Synpcc7942_0947	Synpcc7942_0947	50	8.34	67	10.96	38	4.96	233	33.52	150	21.61	163	23.69	54	9.06	85	12.52	67	12.39	387	58.63	241	34.47	371	46.31	ATPase
Synpcc7942_0948	Synpcc7942_0948	22	4.73	45	9.49	25	4.21	134	24.87	73	13.57	95	17.81	25	5.41	27	5.13	39	9.3	163	31.85	135	24.9	142	22.86	permease protein of sugar ABC transporter
Synpcc7942_0949	Synpcc7942_0949	34	6.89	38	7.55	55	8.73	154	26.92	126	22.06	133	23.48	42	8.56	53	9.48	41	9.21	194	35.71	222	38.58	200	30.33	permease protein of sugar ABC transporter
Synpcc7942_0950	Synpcc7942_0950	105	14.2	138	18.3	138	14.61	369	43.05	253	29.56	333	39.24	139	18.92	145	17.31	114	17.1	410	50.37	389	45.12	390	39.48	putative multiple sugar transport system substrate-binding protein
Synpcc7942_0951	Synpcc7942_0951	93	19.51	89	18.31	91	14.95	229	41.45	140	25.37	147	26.87	101	21.32	145	26.86	105	24.43	264	50.31	274	49.3	299	46.95	nicotinate-nucleotide pyrophosphorylase (carboxylating)
Synpcc7942_0952	Synpcc7942_0952	203	45.66	160	35.29	225	39.62	625	121.26	955	185.54	823	161.28	331	74.91	286	56.79	219	54.62	661	135.04	724	139.63	676	113.79	conserved hypothetical protein
Synpcc7942_0953	Synpcc7942_0953	0	0	17	6.39	11	3.3	37	12.23	45	14.89	73	24.37	16	6.17	22	7.44	17	7.22	57	19.83	82	26.94	68	19.5	conserved hypothetical protein
Synpcc7942_0954	Synpcc7942_0954	54	9.29	50	8.44	49	6.6	188	27.91	185	27.5	288	43.19	79	13.68	119	18.08	67	12.79	207	32.36	190	28.04	202	26.02	glycine cleavage T-protein-like
Synpcc7942_0955	Synpcc7942_0955	319	109.5	287	96.59	328	88.13	388	114.87	274	81.24	331	98.99	391	135.03	455	137.87	293	111.5	335	104.44	284	83.58	335	86.05	conserved hypothetical protein
Synpcc7942_0956	Synpcc7942_0956	1809	281.95	1549	236.72	2082	254.01	4457	599.18	9342	1257.65	10708	1454.03	2191	343.57	2622	360.75	1935	334.37	4697	664.91	4370	583.98	4863	567.19	conserved hypothetical protein
Synpcc7942_0957	Synpcc7942_0957	188	51.68	197	53.1	187	40.24	687	162.91	1100	261.21	1534	367.42	210	58.08	233	56.55	198	60.35	826	206.25	658	155.1	799	164.38	cob(I)yrinic acid a%2Cc-diamide adenosyltransferase
Synpcc7942_0958	Synpcc7942_0958	39	11.03	77	21.35	53	11.73	119	29.02	61	14.9	123	30.3	78	22.19	84	20.97	64	20.06	119	30.56	114	27.64	162	34.28	phosphoribosylglycinamide formyltransferase
Synpcc7942_0959	Synpcc7942_0959	379	65.42	429	72.61	485	65.54	658	97.97	810	120.77	1013	152.35	580	100.73	756	115.2	526	100.67	967	151.61	704	104.2	1041	134.47	GTP-binding protein
Synpcc7942_0960	Synpcc7942_0960	24	3.41	32	4.46	32	3.56	117	14.34	73	8.96	169	20.92	26	3.72	35	4.39	15	2.36	141	18.19	141	17.17	124	13.18	ATPase
Synpcc7942_0961	Synpcc7942_0961	271	47.61	406	69.94	339	46.62	806	122.14	383	58.12	667	102.09	261	46.13	309	47.92	226	44.02	588	93.83	834	125.63	731	96.11	cell envelope-related function transcriptional attenuator common domain
Synpcc7942_0962	Synpcc7942_0962	91	11.96	103	13.27	115	11.83	400	45.33	329	37.33	583	66.73	140	18.5	129	14.96	103	15	570	68.01	590	66.46	758	74.52	sun protein
Synpcc7942_0963	Synpcc7942_0963	119	55.64	124	56.85	140	51.24	367	148.01	339	136.91	619	252.16	151	71.03	136	56.13	103	53.4	455	193.23	459	184.01	475	166.2	probable methyltransferase
Synpcc7942_0964	Synpcc7942_0964	1632	560.18	2278	766.67	1717	461.34	4616	1366.65	6785	2011.63	6729	2012.31	1007	347.76	1962	594.5	2335	888.61	6155	1918.88	4413	1298.76	5430	1394.77	conserved hypothetical protein
Synpcc7942_0965	Synpcc7942_0965	402	74.37	593	107.56	386	55.9	1455	232.16	1897	303.11	1907	307.35	407	75.75	702	114.64	556	114.04	2515	422.57	1656	262.66	2239	309.95	ammonium transporter protein Amt1-like
Synpcc7942_0966	Synpcc7942_0966	118	35.75	124	36.84	116	27.51	232	60.63	312	81.65	383	101.1	175	53.34	206	55.09	159	53.41	302	83.1	263	68.32	319	72.32	conserved hypothetical protein
Synpcc7942_0967	Synpcc7942_0967	414	76.59	494	89.6	561	81.24	2233	356.3	1256	200.69	1716	276.57	506	94.18	783	127.87	590	121.01	1589	266.98	1991	315.8	2337	323.52	hydroxymethylbilane synthase
Synpcc7942_0968	Synpcc7942_0968	132	108.87	114	92.19	136	87.8	77	54.78	138	98.31	138	99.16	212	175.91	185	134.69	112	102.41	85	63.67	88	62.23	79	48.76	hypothetical protein
Synpcc7942_0969	Synpcc7942_0969	113	24.31	179	37.76	181	30.48	773	143.45	784	145.7	1134	212.57	101	21.86	164	31.15	100	23.85	436	85.2	472	87.07	365	58.77	Carboxymethylenebutenolidase
Synpcc7942_0970	Synpcc7942_0970	14	1.59	13	1.44	8	0.71	41	4.01	22	2.15	52	5.13	12	1.37	11	1.1	4	0.5	54	5.56	51	4.96	35	2.97	phytoene dehydrogenase-like
Synpcc7942_0971	Synpcc7942_0971	1432	187.72	1394	179.17	1922	197.22	2133	241.17	1992	225.55	2048	233.9	1698	223.94	1778	205.75	1595	231.81	3680	438.14	2935	329.88	3805	373.25	conserved hypothetical protein
Synpcc7942_0972	Synpcc7942_0972	53	24.02	59	26.22	53	18.81	234	91.49	191	74.78	253	99.92	66	30.1	54	21.61	40	20.1	275	113.22	275	106.88	333	112.96	YjgF-like protein
Synpcc7942_0973	Synpcc7942_0973	38	5.77	44	6.55	45	5.35	101	13.23	53	6.95	77	10.19	54	8.25	63	8.45	27	4.55	139	19.17	155	20.18	158	17.96	UDP-glucose 6-dehydrogenase
Synpcc7942_0974	Synpcc7942_0974	17	17.71	24	24.52	17	13.86	20	17.97	29	26.1	31	28.14	13	13.63	16	14.71	16	18.48	34	32.17	31	27.69	24	18.71	UDP-glucose dehydrogenase
Synpcc7942_0975	Synpcc7942_0975	7	1.4	12	2.35	12	1.88	72	12.42	27	4.66	44	7.66	13	2.62	20	3.53	10	2.22	71	12.89	59	10.11	82	12.27	methyltransferase
Synpcc7942_0976	Synpcc7942_0976	524	34.19	496	31.74	574	29.32	389	21.9	510	28.75	582	33.09	621	40.77	764	44.01	511	36.97	514	30.46	411	23	520	25.39	CBS
Synpcc7942_0977	Synpcc7942_0977	1025	182.24	1340	233.59	1331	185.24	18870	2893.76	11593	1780.31	12688	1965.34	1672	299.08	2317	363.64	1260	248.37	18514	2989.65	25271	3852.28	28994	3857.54	phosphoribulokinase
Synpcc7942_0978	Synpcc7942_0978	4176	613.81	3829	551.83	4583	527.31	17201	2180.77	15882	2016.36	14970	1917.04	4741	701.11	5619	729.08	4117	670.92	15502	2069.53	17340	2185.29	20563	2261.8	ferredoxin-NADP oxidoreductase
Synpcc7942_0979	Synpcc7942_0979	874	308.93	914	316.77	1029	284.71	662	201.83	1018	310.8	972	299.33	699	248.58	868	270.84	758	297.05	1462	469.36	1193	361.55	1818	480.88	conserved hypothetical protein
Synpcc7942_0980	Synpcc7942_0980	57	16.27	99	27.71	80	17.88	48	11.82	52	12.82	88	21.89	53	15.22	72	18.15	50	15.83	71	18.41	59	14.44	76	16.24	conserved hypothetical protein
ssrA	Synpcc7942_R0017	437018	199113	378784	169215	606759	216399	217865	85618.9	235900	92836.2	197084	78232.4	634162	290697	606919	244102	440805	222671	147415	61003.2	226171	88353.4	224029	76383.1	-
Synpcc7942_0981	Synpcc7942_0981	45	4.73	49	5.05	68	5.59	692	62.73	292	26.51	256	23.44	103	10.89	95	8.81	62	7.22	707	67.49	503	45.33	672	52.85	conserved hypothetical protein
Synpcc7942_0982	Synpcc7942_0982	307	88.93	417	118.44	437	99.09	415	103.69	748	187.15	772	194.83	509	148.34	662	169.28	482	154.8	638	167.85	455	113.01	501	108.6	conserved hypothetical protein
Synpcc7942_0983	Synpcc7942_0983	301	78.05	326	82.89	346	70.23	319	71.35	657	147.15	605	136.68	473	123.4	534	122.24	342	98.32	536	126.24	419	93.16	515	99.94	deoxyribose-phosphate aldolase
Synpcc7942_0984	Synpcc7942_0984	71	15.79	106	23.12	87	15.15	115	22.06	111	21.32	172	33.33	164	36.7	159	31.22	86	21.21	190	38.38	96	18.31	185	30.79	DNA replication and repair protein RecO
Synpcc7942_0985	Synpcc7942_0985	351	45.21	344	43.45	415	41.84	654	72.66	400	44.5	634	71.15	741	96.03	568	64.59	364	51.98	895	104.71	715	78.97	883	85.12	conserved hypothetical protein
Synpcc7942_0986	Synpcc7942_0986	194	30	296	44.88	275	33.29	1657	221.02	1699	226.94	1647	221.9	270	42.01	322	43.96	235	40.29	992	139.33	1415	187.61	1066	123.36	probable glycosyltransferase
Synpcc7942_0987	Synpcc7942_0987	241	96.7	245	96.38	252	79.15	478	165.43	557	193.04	737	257.63	290	117.07	306	108.38	247	109.88	501	182.58	417	143.46	521	156.43	putative ferric uptake regulator%2C FUR family
Synpcc7942_0988	Synpcc7942_0988	258	140.56	298	159.18	282	120.26	538	252.81	520	244.69	810	384.46	510	279.54	443	213.05	322	194.49	399	197.43	455	212.53	564	229.93	conserved hypothetical protein YCF54
Synpcc7942_0989	Synpcc7942_0989	1781	714.59	1512	594.83	2483	779.85	894	309.4	1170	405.48	1503	525.4	2747	1108.9	2306	816.76	1932	859.44	570	207.72	656	225.68	612	183.75	conserved hypothetical protein
Synpcc7942_0990	Synpcc7942_0990	9	2.95	14	4.5	18	4.62	48	13.58	40	11.34	58	16.58	41	13.53	40	11.58	11	4	67	19.96	49	13.78	53	13.01	adenosylcobinamide kinase
Synpcc7942_0991	Synpcc7942_0991	164	23.08	178	24.56	251	27.65	909	110.33	683	83.01	949	116.34	381	53.94	400	49.69	169	26.37	1190	152.09	992	119.69	1331	140.16	cytoplasmic membrane protein
Synpcc7942_0992	Synpcc7942_0992	88	7.85	126	11.02	118	8.24	332	25.53	227	17.48	340	26.41	148	13.28	129	10.15	110	10.87	367	29.72	344	26.3	374	24.95	conserved hypothetical protein
Synpcc7942_0993	Synpcc7942_0993	117	15.1	174	22.02	180	18.19	687	76.5	497	55.42	631	70.97	221	28.7	199	22.68	154	22.04	874	102.48	976	108.03	905	87.43	conserved hypothetical protein
Synpcc7942_0994	Synpcc7942_0994	45	14.06	36	11.03	47	11.5	186	50.14	173	46.7	163	44.38	60	18.87	61	16.83	53	18.37	208	59.04	240	64.31	263	61.51	conserved hypothetical protein
Synpcc7942_0995	Synpcc7942_0995	5	2.25	6	2.65	7	2.47	33	12.8	17	6.61	15	5.88	11	4.98	4	1.59	4	2	38	15.53	50	19.29	66	22.22	conserved hypothetical protein YCF20
Synpcc7942_0996	Synpcc7942_0996	16	2.89	33	5.84	25	3.53	158	24.6	118	18.4	154	24.22	47	8.53	50	7.97	27	5.4	279	45.74	219	33.89	193	26.07	glycerate kinase
Synpcc7942_0997	Synpcc7942_0997	217	218.41	269	265.46	258	203.26	1459	1266.6	1446	1257.08	1227	1075.93	406	411.12	484	430.02	319	355.97	863	788.91	954	823.26	1390	1046.92	LSU ribosomal protein L32P
Synpcc7942_0998	Synpcc7942_0998	2523	236.68	2387	219.56	2891	212.29	2905	235.06	4445	360.17	4215	344.5	2857	269.65	3143	260.28	2090	217.38	2891	246.33	2231	179.45	2921	205.06	FtsH peptidase homologue%2C chloroplast. Metallo peptidase. MEROPS family M41
Synpcc7942_0999	Synpcc7942_0999	89	52.85	76	44.25	86	39.98	90	46.1	118	60.52	84	43.46	128	76.47	188	98.55	117	77.03	90	48.54	64	32.59	72	31.99	hypothetical protein
Synpcc7942_1000	Synpcc7942_1000	56	3.09	139	7.51	125	5.39	222	10.56	187	8.91	308	14.8	89	4.94	121	5.89	81	4.95	413	20.68	369	17.44	361	14.89	conserved hypothetical protein
Synpcc7942_1001	Synpcc7942_1001	78	7.51	93	8.78	116	8.74	734	60.93	559	46.47	681	57.1	178	17.24	166	14.1	128	13.66	630	55.07	557	45.96	808	58.19	aspartate kinase
Synpcc7942_1002	Synpcc7942_1002	10728	4454.9	14490	5899.77	14047	4566.06	95538	34219.8	97186	34858.8	62573	22638.2	13332	5570	17482	6408.42	19766	9100.28	59638	22493.3	72695	25882.8	85825	26670.2	photosystem I reaction center subunit II
Synpcc7942_1003	Synpcc7942_1003	435	49.87	498	55.98	564	50.61	1973	195.09	1406	139.22	1684	168.19	587	67.7	636	64.36	466	59.23	1974	205.53	1860	182.82	2408	206.57	anthranilate synthase%2C component I
Synpcc7942_1004	Synpcc7942_1004	19	9.56	15	7.4	24	9.45	45	19.53	50	21.73	40	17.54	14	7.09	20	8.88	15	8.37	69	31.54	71	30.64	61	22.97	conserved hypothetical protein
Synpcc7942_1005	Synpcc7942_1005	6	1.7	10	2.77	21	4.65	61	14.88	46	11.24	58	14.29	17	4.84	9	2.25	21	6.58	81	20.8	67	16.24	72	15.24	HAD-superfamily hydrolase subfamily IA%2C variant 3
Synpcc7942_1006	Synpcc7942_1006	112	18.47	141	22.8	183	23.63	617	87.78	933	132.93	1597	229.51	175	29.04	179	26.06	158	28.9	569	85.25	681	96.31	673	83.07	TPR repeat
Synpcc7942_1007	Synpcc7942_1007	67	8.57	105	13.18	89	8.92	293	32.34	640	70.75	332	37.02	98	12.62	131	14.8	74	10.5	502	58.35	322	35.33	505	48.36	fumarase
Synpcc7942_1008	Synpcc7942_1008	17	3.54	30	6.13	18	2.94	112	20.13	51	9.18	97	17.61	27	5.66	38	6.99	27	6.24	63	11.92	84	15.01	105	16.37	formyltetrahydrofolate deformylase
Synpcc7942_1009	Synpcc7942_1009	17	5.05	44	12.81	23	5.35	115	29.45	29	7.44	36	9.31	42	12.55	39	10.22	22	7.24	97	26.16	107	27.24	109	24.22	transcriptional regulator%2C XRE family
Synpcc7942_1010	Synpcc7942_1010	165	40.16	197	47.01	205	39.05	235	49.33	337	70.84	372	78.88	244	59.74	284	61.01	189	51	378	83.55	252	52.58	390	71.03	ribosomal large subunit pseudouridine synthase B
Synpcc7942_1011	Synpcc7942_1011	54	7.75	108	15.19	90	10.1	151	18.68	82	10.16	155	19.37	132	19.05	117	14.81	87	13.84	187	24.36	179	22.01	174	18.68	PAS/PAC sensor signal transduction histidine kinase
Synpcc7942_1012	Synpcc7942_1012	33	7.6	77	17.38	57	10.27	108	21.44	127	25.25	192	38.5	84	19.45	123	24.99	105	26.79	127	26.55	133	26.25	136	23.42	two component transcriptional regulator%2C winged helix family
Synpcc7942_1013	Synpcc7942_1013	42	31.57	51	37.59	28	16.47	116	75.21	80	51.94	76	49.77	44	33.28	59	39.15	59	49.17	198	135.18	134	86.36	198	111.37	hypothetical protein
Synpcc7942_1014	Synpcc7942_1014	1701	108.73	1733	108.61	1659	83.01	7383	407.06	4342	239.73	2788	155.26	2411	155.05	2598	146.6	1930	136.78	8511	494.12	6323	346.54	8322	398.07	CheA signal transduction histidine kinase
Synpcc7942_1015	Synpcc7942_1015	762	53.87	700	48.52	773	42.78	3228	196.83	2169	132.44	1559	96.02	1170	83.22	1098	68.52	763	59.8	5410	347.36	3697	224.08	4883	258.32	methyl-accepting chemotaxis sensory transducer
Synpcc7942_1016	Synpcc7942_1016	80	29.51	90	32.55	120	34.65	719	228.74	325	103.54	288	92.55	167	61.97	200	65.12	99	40.48	1059	354.76	825	260.9	1088	300.3	CheW protein
Synpcc7942_1017	Synpcc7942_1017	156	36.47	143	32.78	193	35.32	621	125.23	565	114.09	614	125.06	283	66.57	261	53.86	142	36.81	1083	229.96	650	130.29	993	173.73	Protein of unknown function DUF28
Synpcc7942_1018	Synpcc7942_1018	7	1.96	15	4.12	16	3.51	104	25.13	53	12.82	47	11.47	14	3.95	11	2.72	7	2.17	155	39.43	146	35.06	167	35	conserved hypothetical protein
Synpcc7942_1019	Synpcc7942_1019	170	20.19	137	15.95	183	17.01	251	25.71	171	17.54	179	18.52	320	38.24	265	27.78	140	18.43	217	23.41	236	24.03	217	19.29	4-alpha-glucanotransferase
Synpcc7942_1020	Synpcc7942_1020	23	4.31	25	4.59	25	3.67	66	10.66	43	6.96	47	7.67	57	10.74	42	6.95	19	3.95	122	20.76	99	15.9	113	15.84	O-succinylbenzoate-CoA synthase-like
Synpcc7942_1021	Synpcc7942_1021	18	2.39	29	3.77	40	4.15	70	8	52	5.95	51	5.89	69	9.2	68	7.96	40	5.88	128	15.41	126	14.32	111	11.01	O-succinylbenzoic acid-CoA ligase
Synpcc7942_1022	Synpcc7942_1022	490	110.64	483	106.93	506	89.43	310	60.37	516	100.63	481	94.62	586	133.12	644	128.36	603	150.95	486	99.67	394	76.28	486	82.12	conserved hypothetical protein
Synpcc7942_1023	Synpcc7942_1023	177	128.18	145	102.96	207	117.34	171	106.81	219	136.99	264	166.56	307	223.68	342	218.63	174	139.7	263	172.98	194	120.46	225	121.93	conserved hypothetical protein
Synpcc7942_1024	Synpcc7942_1024	104	18.66	112	19.7	146	20.5	105	16.25	120	18.6	124	19.38	97	17.51	102	16.15	78	15.51	187	30.47	136	20.92	133	17.86	conserved hypothetical protein
Synpcc7942_1025	Synpcc7942_1025	6	2.27	12	4.45	7	2.07	62	20.23	66	21.56	56	18.45	18	6.85	31	10.35	12	5.03	80	27.48	100	32.43	101	28.59	TPR repeat
Synpcc7942_1026	Synpcc7942_1026	429	43.55	549	54.64	603	47.91	937	82.04	955	83.73	1186	104.89	532	54.33	590	52.87	399	44.9	967	89.15	834	72.59	1085	82.42	fibronectin binding protein-like
Synpcc7942_1027	Synpcc7942_1027	8	4.52	15	8.32	20	8.85	50	24.39	70	34.19	105	51.74	5	2.84	31	15.48	14	8.78	103	52.91	60	29.09	99	41.9	conserved hypothetical protein
Synpcc7942_1028	Synpcc7942_1028	92	17.13	153	27.93	140	20.4	312	50.1	201	32.32	322	52.22	153	28.65	204	33.52	160	33.02	233	39.39	273	43.57	306	42.63	conserved hypothetical protein
Synpcc7942_1029	Synpcc7942_1029	212	41.28	310	59.18	273	41.61	2038	342.25	1576	265.03	2049	347.56	299	58.57	441	75.79	295	63.68	2910	514.59	2141	357.4	2601	378.96	branched chain amino acid aminotransferase
Synpcc7942_1030	Synpcc7942_1030	236	37.47	356	55.42	283	35.17	1515	207.48	852	116.85	813	112.46	281	44.89	452	63.35	365	64.25	1408	203.05	1063	144.71	1650	196.05	histidinol phosphate aminotransferase
Synpcc7942_1031	Synpcc7942_1031	410	213.57	387	197.66	489	199.39	206	92.56	234	105.28	242	109.82	630	330.17	579	266.24	515	297.42	282	133.42	190	84.86	243	94.72	hypothetical protein
Synpcc7942_1032	Synpcc7942_1032	2116	256.96	1511	179.91	2128	202.28	875	91.65	1209	126.81	536	56.71	2693	329.02	3301	353.86	2498	336.32	1256	138.53	522	54.35	1015	92.24	conserved hypothetical protein
Synpcc7942_1033	Synpcc7942_1033	1208	224.87	653	119.19	891	129.83	568	91.2	704	113.19	367	59.52	1691	316.7	1546	254.05	1126	232.39	800	135.26	362	57.78	600	83.58	conserved hypothetical protein
Synpcc7942_1034	Synpcc7942_1034	110	22.68	85	17.18	96	15.49	319	56.73	154	27.43	129	23.17	260	53.94	258	46.96	148	33.83	483	90.45	282	49.85	489	75.45	Transglutaminase-like
Synpcc7942_1035	Synpcc7942_1035	603	135.12	648	142.37	626	109.81	701	135.49	664	128.52	948	185.08	616	138.88	786	155.48	709	176.15	1389	282.7	888	170.61	1388	232.75	putative proteasome-type protease
Synpcc7942_1036	Synpcc7942_1036	1268	448.19	1068	370.14	1523	421.39	2335	711.89	2763	843.56	953	293.48	1086	386.2	1214	378.8	1170	458.51	2433	781.09	770	233.36	2845	752.53	conserved hypothetical protein
Synpcc7942_1037	Synpcc7942_1037	533	48.84	506	45.47	548	39.31	787	62.21	988	78.2	1370	109.38	659	60.76	708	57.27	514	52.22	1072	89.22	629	49.42	970	66.52	arginine decarboxylase
Synpcc7942_1038	Synpcc7942_1038	44	13.33	77	22.87	61	14.47	81	21.17	97	25.38	93	24.55	41	12.5	65	17.38	54	18.14	173	47.61	107	27.8	165	37.41	photosystem II oxygen-evolving complex 23K protein
Synpcc7942_1039	Synpcc7942_1039	9	3.36	21	7.69	3	0.88	51	16.43	36	11.61	18	5.86	12	4.51	9	2.97	8	3.31	45	15.26	49	15.69	82	22.92	conserved hypothetical protein
Synpcc7942_1040	Synpcc7942_1040	50	15.96	36	11.27	46	11.5	148	40.76	43	11.86	45	12.52	154	49.47	147	41.43	87	30.79	90	26.1	78	21.35	79	18.87	conserved hypothetical protein
Synpcc7942_1041	Synpcc7942_1041	6	3.92	1	0.64	6	3.06	8	4.5	17	9.58	19	10.8	3	1.97	7	4.03	8	5.79	19	11.26	12	6.71	21	10.25	hypothetical protein
Synpcc7942_1042	Synpcc7942_1042	13	6.89	20	10.4	23	9.55	180	82.32	154	70.53	198	91.46	28	14.94	17	7.96	14	8.23	224	107.87	208	94.56	238	94.43	conserved hypothetical protein
Synpcc7942_1043	Synpcc7942_1043	19	5.18	49	13.09	30	6.4	95	22.32	79	18.59	82	19.46	45	12.33	54	12.98	37	11.17	153	37.85	167	39	185	37.71	conserved hypothetical protein
Synpcc7942_1044	Synpcc7942_1044	78	19.22	76	18.36	84	16.2	281	59.72	188	40.01	173	37.14	119	29.5	117	25.45	106	28.96	284	63.56	331	69.93	361	66.56	Thymidylate synthase complementing protein ThyX
Synpcc7942_1045	Synpcc7942_1045	377	42.72	430	47.78	499	44.27	624	60.99	500	48.94	726	71.68	315	35.91	415	41.52	278	34.93	790	81.31	748	72.68	843	71.49	amidase enhancer-like
Synpcc7942_1046	Synpcc7942_1046	59	24.5	66	26.87	98	31.86	138	49.43	94	33.72	131	47.39	73	30.5	84	30.79	79	36.37	172	64.87	204	72.63	199	61.84	conserved hypothetical protein
Synpcc7942_1047	Synpcc7942_1047	2290	781.52	2351	786.69	2544	679.61	39767	11706.1	24203	7134.52	11697	3477.89	4155	1426.65	5759	1734.98	3716	1406.04	24315	7536.87	37732	11040.9	42457	10843	phycocyanin%2C beta subunit
Synpcc7942_1048	Synpcc7942_1048	922	333.84	661	234.67	627	177.71	6088	1901.38	4269	1335.14	1879	592.75	1425	519.12	2280	728.76	1433	575.27	6822	2243.54	8075	2506.92	11104	3008.74	phycocyanin%2C alpha subunit
Synpcc7942_1049	Synpcc7942_1049	1550	335.92	1975	419.68	1985	336.75	17848	3336.39	10149	1899.84	4930	930.87	3220	702.1	4611	882.15	4372	1050.51	15064	2965.21	22923	4259.54	24737	4011.86	phycobilisome rod linker polypeptide
Synpcc7942_1050	Synpcc7942_1050	2300	470.96	3197	641.87	3336	534.71	21600	3814.99	12043	2130.01	5226	932.31	4756	979.8	7317	1322.61	6923	1571.7	16872	3137.87	24891	4370.05	25501	3907.58	phycobilisome rod linker polypeptide
Synpcc7942_1051	Synpcc7942_1051	637	461.3	1051	746.26	916	519.25	8303	5186.31	4454	2786	2177	1373.52	1620	1180.31	2694	1722.19	2416	1939.79	6559	4314.1	8957	5561.48	9578	5190.51	phycocyanin linker protein 9K
Synpcc7942_1052	Synpcc7942_1052	3196	1090.72	3385	1132.69	3871	1034.11	22654	6668.58	14697	4332.36	7603	2260.61	5020	1723.65	5348	1611.16	4165	1575.93	25091	7777.41	28430	8318.97	35848	9155.13	phycocyanin%2C beta subunit
Synpcc7942_1053	Synpcc7942_1053	183	66.26	228	80.95	235	66.61	1255	391.96	713	222.99	298	94.01	272	99.09	364	116.35	352	141.31	1097	360.77	1440	447.05	1575	426.76	phycocyanin%2C alpha subunit
Synpcc7942_1054	Synpcc7942_1054	42	9.1	25	5.31	35	5.94	235	43.93	63	11.79	78	14.73	58	12.65	82	15.69	45	10.81	314	61.81	446	82.88	564	91.47	PBS lyase HEAT-like repeat
Synpcc7942_1055	Synpcc7942_1055	17	4.85	2	0.56	16	3.58	79	19.45	20	4.93	22	5.47	25	7.18	35	8.82	16	5.06	102	26.45	104	25.46	124	26.49	phycocyanin alpha-subunit phycocyanobilin lyase
Synpcc7942_1056	Synpcc7942_1056	210	47.78	222	49.52	220	39.18	925	181.53	544	106.91	673	133.4	399	91.33	372	74.71	203	51.21	1695	350.26	1815	354.06	1943	330.81	transcriptional regulator%2C XRE family
Synpcc7942_1057	Synpcc7942_1057	541	93.39	669	113.23	823	111.21	1577	234.81	1251	186.53	1683	253.11	718	124.7	812	123.74	584	111.77	2277	357	2506	370.91	2661	343.74	thiamine-phosphate pyrophosphorylase
Synpcc7942_1058	Synpcc7942_1058	22	18.4	20	16.4	41	26.84	69	49.78	94	67.91	68	49.55	34	28.61	43	31.75	31	28.75	122	92.68	80	57.37	96	60.08	thiamine biosynthesis protein ThiS
Synpcc7942_1059	Synpcc7942_1059	57373	10954.8	62444	11690.5	79214	11839.5	9804	1614.66	24679	4070.17	19004	3161.37	30816	5919.86	47166	7949.96	47741	10106.6	10013	1736.48	8974	1469.16	10721	1531.88	conserved hypothetical protein
Synpcc7942_1060	Synpcc7942_1060	135	11.86	286	24.63	173	11.9	156	11.82	172	13.05	203	15.54	89	7.87	218	16.9	239	23.28	237	18.91	185	13.93	240	15.78	type I restriction-modification
Synpcc7942_1061	Synpcc7942_1061	102	19.41	103	19.22	134	19.96	120	19.7	122	20.06	123	20.4	150	28.72	141	23.69	156	32.92	168	29.04	114	18.6	159	22.65	conserved hypothetical protein
Synpcc7942_1062	Synpcc7942_1062	314	245.34	261	199.95	439	268.5	223	150.29	320	215.96	385	262.08	487	382.83	443	305.55	357	309.26	216	153.29	183	122.6	224	130.97	conserved hypothetical protein
Synpcc7942_1063	Synpcc7942_1063	149	106.6	86	60.33	168	94.09	69	42.58	153	94.55	133	82.9	274	197.23	274	173.05	183	145.16	125	81.23	82	50.3	148	79.24	conserved hypothetical protein
Synpcc7942_1064	Synpcc7942_1064	282	36.88	203	26.03	312	31.94	747	84.28	763	86.2	828	94.36	696	91.59	593	68.47	299	43.36	936	111.2	601	67.4	1008	98.66	type I restriction-modification
Synpcc7942_1065	Synpcc7942_1065	662	37.8	506	28.33	670	29.95	2430	119.68	2488	122.7	2173	108.1	1579	90.71	1303	65.68	651	41.21	2849	147.75	1877	91.89	2935	125.41	DEAD/DEAH box helicase-like
Synpcc7942_1066	Synpcc7942_1066	0	0	0	0	0	0	2	1.23	1	0.62	1	0.62	5	3.6	1	0.63	1	0.79	10	6.5	1	0.61	4	2.14	hypothetical protein
Synpcc7942_1067	Synpcc7942_1067	23	7.46	48	15.27	35	8.89	50	13.99	44	12.33	68	19.22	29	9.47	49	14.04	31	11.15	134	39.49	70	19.48	101	24.53	conserved hypothetical protein
Synpcc7942_1068	Synpcc7942_1068	722	99.25	788	106.21	767	82.53	2340	277.44	1817	215.73	1801	215.69	626	86.57	851	103.26	727	110.8	2553	318.74	2021	238.19	2607	268.17	pyruvate dehydrogenase dihydrolipoamide acetyltransferase component (E2)
Synpcc7942_1069	Synpcc7942_1069	100	24.44	116	27.79	108	20.66	233	49.11	254	53.61	293	62.38	109	26.8	177	38.18	172	46.6	251	55.71	228	47.77	256	46.81	conserved hypothetical protein
Synpcc7942_1070	Synpcc7942_1070	109	17.31	120	18.68	158	19.64	174	23.83	321	44.02	431	59.62	111	17.73	210	29.43	184	32.39	197	28.41	180	24.5	207	24.6	oxidoreductase aldo/keto reductase
Synpcc7942_1071	Synpcc7942_1071	1079	339.01	813	250.46	1239	304.72	920	249.32	1594	432.59	1456	398.56	1234	390.08	1272	352.79	1107	385.62	797	227.44	933	251.34	879	206.67	conserved hypothetical protein
Synpcc7942_1072	Synpcc7942_1072	48	15.49	107	33.86	53	13.39	108	30.06	67	18.68	57	16.03	26	8.44	72	20.51	89	31.85	216	63.31	281	77.76	228	55.06	cob(I)yrinic acid a%2Cc-diamide adenosyltransferase
Synpcc7942_1073	Synpcc7942_1073	234	58.14	337	82.1	154	29.95	65	13.93	64	13.73	38	8.23	159	39.75	289	63.39	476	131.12	148	33.4	127	27.06	176	32.72	RNAse PH
Synpcc7942_1074	Synpcc7942_1074	30	17.47	32	18.27	33	15.04	36	18.08	67	33.69	56	28.4	38	22.26	44	22.61	60	38.73	46	24.32	46	22.96	53	23.09	conserved hypothetical protein
Synpcc7942_1075	Synpcc7942_1075	26	5.87	25	5.53	17	3	7	1.36	43	8.39	24	4.72	6	1.36	18	3.59	23	5.76	14	2.87	23	4.45	25	4.22	conserved hypothetical protein
Synpcc7942_1076	Synpcc7942_1076	40	17.09	44	18.43	34	11.37	86	31.69	194	71.59	228	84.86	72	30.95	39	14.71	35	16.58	69	26.77	79	28.94	98	31.33	osmotic signal transduction related protein
Synpcc7942_1077	Synpcc7942_1077	29	16.56	51	28.55	33	14.75	84	41.37	58	28.6	133	66.16	42	24.13	47	23.69	34	21.52	79	40.97	92	45.04	91	38.88	conserved hypothetical protein
Synpcc7942_1078	Synpcc7942_1078	1191	233.41	1021	196.19	1432	219.68	2697	455.91	3348	566.75	3726	636.2	1680	331.25	1539	266.25	928	201.64	3173	564.8	2669	448.49	3231	473.85	conserved hypothetical protein
Synpcc7942_1079	Synpcc7942_1079	445	32.3	417	29.68	465	26.42	1020	63.87	1268	79.51	1744	110.3	682	49.81	743	47.61	405	32.6	1094	72.13	823	51.23	1090	59.21	ATP-dependent DNA helicase RecG
Synpcc7942_1080	Synpcc7942_1080	211	27.97	224	29.11	214	22.2	496	56.71	305	34.92	308	35.57	216	28.81	267	31.24	197	28.95	629	75.72	616	70.01	811	80.44	K+ transporter Trk
Synpcc7942_1081	Synpcc7942_1081	221	56.08	337	83.85	357	70.92	680	148.84	520	113.98	672	148.57	385	98.3	535	119.85	319	89.75	1098	253.08	875	190.39	1256	238.52	conserved hypothetical protein
Synpcc7942_1082	Synpcc7942_1082	965	62.15	1264	79.82	1677	84.55	234	13	258	14.35	232	13.02	1539	99.72	2064	117.35	1295	92.47	896	52.41	910	50.25	1318	63.52	ATPase%2C E1-E2 type
Synpcc7942_1083	Synpcc7942_1083	90	11.64	144	18.27	138	13.98	630	70.3	743	83.03	830	93.55	112	14.58	191	21.81	120	17.21	968	113.74	981	108.82	1037	100.4	probable glycosyltransferase
Synpcc7942_1084	Synpcc7942_1084	6	2.41	11	4.33	3	0.94	14	4.85	22	7.62	15	5.24	2	0.81	3	1.06	2	0.89	17	6.2	14	4.82	19	5.7	hypothetical protein
Synpcc7942_1085	Synpcc7942_1085	148	11.34	186	13.97	216	12.96	617	40.78	913	60.42	746	49.8	244	18.81	236	15.96	169	14.36	1499	104.32	1093	71.81	1157	66.34	1%2C4-alpha-glucan branching enzyme
Synpcc7942_1086	Synpcc7942_1086	338	56.54	409	67.08	390	51.07	3198	461.41	1590	229.73	2138	311.58	522	87.85	557	82.25	406	75.3	2056	312.36	2680	384.37	3115	389.92	uroporphyrinogen decarboxylase
Synpcc7942_1087	Synpcc7942_1087	74	13.52	95	17.02	120	17.16	559	88.1	236	37.25	294	46.8	119	21.88	137	22.1	96	19.45	584	96.92	549	86.01	640	87.51	conserved hypothetical protein
Synpcc7942_1088	Synpcc7942_1088	7411	3492.7	7254	3352.04	8606	3174.86	10988	4466.69	18592	7568.34	17212	7067.27	6655	3155.54	9221	3836.22	6772	3538.49	17869	7648.85	18554	7497.37	20587	7260.58	plastocyanin
Synpcc7942_1089	Synpcc7942_1089	121195	8141.19	118469	7802.89	135960	7149.12	4901	283.97	6871	398.67	3642	213.15	66510	4495.01	115553	6852.12	99935	7442.82	4775	291.33	2283	131.49	4449	223.64	ATPase
Synpcc7942_1090	Synpcc7942_1090	15	3.35	18	3.94	18	3.15	118	22.72	55	10.61	76	14.78	27	6.06	32	6.31	21	5.2	114	23.11	96	18.38	113	18.88	conserved hypothetical protein
Synpcc7942_1091	Synpcc7942_1091	64	9.79	71	10.65	46	5.51	60	7.92	76	10.05	90	12	75	11.55	81	10.94	51	8.65	87	12.09	104	13.65	106	12.14	conserved hypothetical protein
Synpcc7942_1092	Synpcc7942_1092	17	4.59	29	7.67	13	2.75	85	19.79	105	24.48	101	23.75	39	10.59	37	8.82	27	8.08	151	37.02	62	14.35	78	15.76	conserved hypothetical protein
Synpcc7942_1093	Synpcc7942_1093	30	4.7	13	2	22	2.7	78	10.54	84	11.37	105	14.33	32	5.04	34	4.7	22	3.82	98	13.95	93	12.49	142	16.65	conserved hypothetical protein
Synpcc7942_1094	Synpcc7942_1094	5	1.44	8	2.26	5	1.13	35	8.7	42	10.46	37	9.29	8	2.32	15	3.82	7	2.24	58	15.19	39	9.64	62	13.37	putative transcriptional activator%2C TenA family
Synpcc7942_1095	Synpcc7942_1095	483	201.98	394	161.55	582	190.51	181	65.29	363	131.12	367	133.71	657	276.42	521	192.33	425	197.05	233	88.5	186	66.69	237	74.17	conserved hypothetical protein
Synpcc7942_1096	Synpcc7942_1096	840	109.15	959	122.18	1336	135.89	2365	265.07	2062	231.43	2946	333.51	1824	238.45	1435	164.6	1122	161.64	2889	340.96	3787	421.91	3703	360.07	thiamine biosynthesis protein ThiC
Synpcc7942_1097	Synpcc7942_1097	7	9.9	15	20.79	10	11.07	25	30.49	24	29.31	56	68.98	29	41.25	38	47.43	37	58	34	43.66	46	55.76	35	37.03	conserved hypothetical protein
Synpcc7942_1098	Synpcc7942_1098	115	16.53	189	26.64	202	22.74	426	52.83	185	22.98	243	30.44	221	31.97	173	21.96	152	24.23	291	38	321	39.57	473	50.89	conserved hypothetical protein
Synpcc7942_1099	Synpcc7942_1099	130	32.99	153	38.07	119	23.64	257	56.25	113	24.77	207	45.77	145	37.02	130	29.12	127	35.73	154	35.5	226	49.17	303	57.54	demethylmenaquinone methyltransferase
Synpcc7942_1100	Synpcc7942_1100	172	21.15	185	22.3	238	22.9	675	71.58	499	52.99	552	59.13	262	32.41	312	33.86	205	27.94	690	77.05	654	68.94	848	78.02	chromosomal replication initiator protein DnaA
Synpcc7942_1101	Synpcc7942_1101	20984	3228.17	29532	4454.6	25920	3121.34	6385	847.25	21117	2806.02	10605	1421.39	11247	1740.78	20407	2771.33	21341	3639.98	7742	1081.76	5362	707.26	6086	700.64	PDZ/DHR/GLGF
Synpcc7942_1102	Synpcc7942_1102	440	182.71	968	394.13	560	182.03	287	102.8	577	206.96	598	216.35	290	121.16	567	207.85	635	292.35	483	182.17	306	108.95	327	101.62	conserved hypothetical protein
Synpcc7942_1103	Synpcc7942_1103	32	7.79	45	10.74	36	6.86	111	23.3	52	10.93	86	18.23	28	6.86	52	11.17	33	8.9	98	21.66	168	35.06	170	30.96	glucosamine-6-phosphate isomerase 2
Synpcc7942_1104	Synpcc7942_1104	100	14.07	149	20.56	132	14.54	323	39.2	296	35.98	373	45.73	108	15.29	117	14.53	100	15.6	465	59.43	397	47.9	378	39.8	cell division protein FtsW
Synpcc7942_1105	Synpcc7942_1105	67	10.99	141	22.68	134	17.21	646	91.4	408	57.81	459	65.6	125	20.63	127	18.39	110	20.01	571	85.07	587	82.56	630	77.34	MRP protein-like
Synpcc7942_1106	Synpcc7942_1106	61	23.07	101	37.46	81	23.98	158	51.55	114	37.24	193	63.6	54	20.55	85	28.38	58	24.32	284	97.56	277	89.83	324	91.71	conserved hypothetical protein
Synpcc7942_1107	Synpcc7942_1107	501	111.42	428	93.33	519	90.35	846	162.29	771	148.11	901	174.58	531	118.82	676	132.72	481	118.61	1084	218.97	1150	219.29	1315	218.86	TPR repeat
Synpcc7942_1108	Synpcc7942_1108	95	61.32	81	51.26	76	38.4	156	86.85	183	102.03	162	91.1	114	74.03	106	60.4	78	55.82	379	222.19	323	178.75	388	187.41	bacterial nucleoid protein Hbs
Synpcc7942_1109	Synpcc7942_1109	16	2.65	17	2.76	23	2.99	115	16.45	61	8.74	90	13.01	31	5.17	29	4.25	20	3.68	200	30.13	182	25.88	199	24.7	L-threonine O-3-phosphate decarboxylase
Synpcc7942_1110	Synpcc7942_1110	117	33.24	99	27.58	165	36.7	913	223.75	360	88.35	356	88.12	292	83.47	303	76	200	63	1046	269.93	947	230.7	1169	248.55	response regulator receiver domain protein (CheY-like)
Synpcc7942_1111	Synpcc7942_1111	80	9	111	12.24	67	5.9	216	20.95	169	16.42	155	15.19	124	14.03	89	8.84	77	9.6	436	44.54	325	31.34	467	39.3	serine/threonine protein kinase
Synpcc7942_1112	Synpcc7942_1112	47	8.89	102	18.91	68	10.07	198	32.3	79	12.9	139	22.9	91	17.31	104	17.36	44	9.23	389	66.82	389	63.08	406	57.46	ribosomal large subunit pseudouridine synthase D
Synpcc7942_1113	Synpcc7942_1113	64	10.44	71	11.36	75	9.58	180	25.33	89	12.54	103	14.64	104	17.07	82	11.81	60	10.85	283	41.93	249	34.83	338	41.26	conserved hypothetical protein
Synpcc7942_1114	Synpcc7942_1114	93	19.18	102	20.62	127	20.5	228	40.55	153	27.25	169	30.36	140	29.04	134	24.39	99	22.63	290	54.31	311	54.98	358	55.24	Ras superfamily GTP-binding protein YlqF
Synpcc7942_1115	Synpcc7942_1115	20	9.35	33	15.13	32	11.71	77	31.05	45	18.17	55	22.41	32	15.05	40	16.51	34	17.63	69	29.3	90	36.08	80	27.99	conserved hypothetical protein
Synpcc7942_1116	Synpcc7942_1116	181	26.67	247	35.69	202	23.3	519	65.96	960	122.18	803	103.09	134	19.87	204	26.54	291	47.54	1415	189.37	874	110.42	1237	136.4	phosphoglycerate kinase
Synpcc7942_1117	Synpcc7942_1117	41	11.02	85	22.39	65	13.67	513	118.89	176	40.85	196	45.88	119	32.17	160	37.95	70	20.85	573	139.84	437	100.68	660	132.71	conserved hypothetical protein
Synpcc7942_1118	Synpcc7942_1118	110	12.63	111	12.5	182	16.36	347	34.38	284	28.18	330	33.02	184	21.26	232	23.52	132	16.81	504	52.58	331	32.6	568	48.82	dihydrolipoamide dehydrogenase
Synpcc7942_1119	Synpcc7942_1119	40	10.51	39	10.05	43	8.84	54	12.24	54	12.26	76	17.4	40	10.57	43	9.97	34	9.9	68	16.23	80	18.02	116	22.81	conserved hypothetical protein
Synpcc7942_1120	Synpcc7942_1120	163	186.14	145	162.36	136	121.57	195	192.07	356	351.15	445	442.74	56	64.34	98	98.79	93	117.75	503	521.71	475	465.08	595	508.47	conserved hypothetical protein
Synpcc7942_1121	Synpcc7942_1121	1435	118.35	1298	104.97	1487	96	2571	182.9	2943	209.65	3043	218.66	1785	148.12	2023	147.29	1228	112.29	2659	199.18	2819	199.34	2779	171.52	serine/threonine protein kinase
Synpcc7942_1122	Synpcc7942_1122	989	903.52	1186	1062.37	1315	940.39	4542	3579.08	5300	4182.23	6983	5558.01	1481	1361.25	1657	1336.3	1246	1262.05	4079	3384.59	4545	3560.1	4924	3366.31	LSU ribosomal protein L33P
Synpcc7942_1123	Synpcc7942_1123	333	274.64	468	378.46	512	330.55	1589	1130.39	1457	1037.94	2009	1443.57	449	372.57	573	417.17	400	365.76	1239	928.12	1516	1072.03	1402	865.3	SSU ribosomal protein S18P
Synpcc7942_1124	Synpcc7942_1124	194	17.17	233	20.22	287	19.88	1018	77.71	492	37.61	942	72.63	709	63.13	587	45.86	267	26.2	940	75.56	965	73.22	1127	74.64	Exoribonuclease II
Synpcc7942_1125	Synpcc7942_1125	466	88.69	379	70.73	565	84.18	2245	368.55	1334	219.3	1894	314.06	1220	233.62	1010	169.69	534	112.68	2734	472.62	3258	531.67	4247	604.89	putative CheA signal transduction histidine kinases%2C no good domain identification
Synpcc7942_1126	Synpcc7942_1126	71	15.17	134	28.06	112	18.73	613	112.94	373	68.82	598	111.29	100	21.49	138	26.02	105	24.87	596	115.63	874	160.07	756	120.84	ABC transporter permease protein
Synpcc7942_1127	Synpcc7942_1127	1174	142.27	1134	134.75	1285	121.9	2841	296.97	5502	575.93	4649	490.86	1547	188.62	1667	178.33	1115	149.81	3186	350.68	2542	264.13	3326	301.63	microcin-processing peptidase 2. Unknown type peptidase. MEROPS family U62
Synpcc7942_1128	Synpcc7942_1128	56	9.16	62	9.94	76	9.73	85	11.99	72	10.17	123	17.53	99	16.29	81	11.7	71	12.88	264	39.23	167	23.42	273	33.42	conserved hypothetical protein
Synpcc7942_1129	Synpcc7942_1129	130	27.28	176	36.21	175	28.74	247	44.7	259	46.94	428	78.24	172	36.31	186	34.45	178	41.41	310	59.08	369	66.39	315	49.46	conserved hypothetical protein
Synpcc7942_1130	Synpcc7942_1130	181	17.77	206	19.83	233	17.9	875	74.08	680	57.65	911	77.9	328	32.39	296	25.65	182	19.81	1243	110.81	1161	97.71	1338	98.28	protein serine/threonine phosphatase
Synpcc7942_1131	Synpcc7942_1131	83	66.6	95	74.75	89	55.91	376	260.25	262	181.6	240	167.79	107	86.39	157	111.22	105	93.42	553	403.05	479	329.57	683	410.15	ferredoxin-thioredoxin reductase variable subunit
Synpcc7942_1132	Synpcc7942_1132	21	2.2	21	2.15	31	2.54	39	3.52	80	7.22	84	7.65	58	6.1	53	4.89	23	2.67	102	9.69	95	8.52	137	10.72	conserved hypothetical protein
Synpcc7942_1133	Synpcc7942_1133	26	2.16	23	1.87	40	2.6	33	2.36	35	2.51	29	2.1	70	5.85	67	4.91	24	2.21	92	6.94	116	8.26	137	8.51	bacteriocin-processing peptidase. Cysteine peptidase. MEROPS family C39
Synpcc7942_1134	Synpcc7942_1134	19	10.95	32	18.09	47	21.21	29	14.42	10	4.98	5	2.51	63	36.54	40	20.36	16	10.23	29	15.19	40	19.77	49	21.14	hypothetical protein
Synpcc7942_1135	Synpcc7942_1135	7	2.4	1	0.34	2	0.54	24	7.11	18	5.34	20	5.98	3	1.04	8	2.42	6	2.28	11	3.43	36	10.59	42	10.79	cation transporter
Synpcc7942_1136	Synpcc7942_1136	436	29.9	451	30.32	530	28.45	2041	120.72	1805	106.91	1922	114.82	571	39.39	622	37.65	433	32.92	1258	78.35	1250	73.49	1620	83.13	PBS lyase HEAT-like repeat
Synpcc7942_1137	Synpcc7942_1137	612	145.95	602	140.77	622	116.11	3899	802.03	2358	485.72	2111	438.61	653	156.68	1016	213.89	802	212.05	3822	827.86	4612	943.04	5019	895.71	conserved hypothetical protein YCF23
Synpcc7942_1138	Synpcc7942_1138	79	13.92	51	8.81	90	12.41	156	23.71	119	18.11	138	21.19	127	22.51	129	20.07	69	13.48	115	18.4	146	22.06	162	21.36	conserved hypothetical protein YCF62
Synpcc7942_1139	Synpcc7942_1139	1980	211.09	1805	188.68	2924	244.01	3093	284.42	3375	310.79	3786	351.65	2990	320.71	2954	278	1771	209.33	2782	269.38	2576	235.47	3601	287.29	conserved hypothetical protein
Synpcc7942_1140	Synpcc7942_1140	12	1.22	8	0.79	9	0.71	63	5.51	24	2.1	55	4.86	18	1.84	18	1.61	11	1.24	103	9.48	99	8.6	106	8.04	conserved hypothetical protein
Synpcc7942_1141	Synpcc7942_1141	31	8.04	51	12.97	51	10.35	189	42.27	53	11.87	79	17.85	79	20.61	72	16.48	74	21.27	343	80.78	284	63.14	363	70.44	conserved hypothetical protein
Synpcc7942_1142	Synpcc7942_1142	1926	217.43	2197	243.19	2516	222.34	2143	208.68	4180	407.6	4276	420.57	2173	246.81	2795	278.54	1987	248.7	2430	249.16	2017	195.24	2730	230.64	methionyl-tRNA synthetase
Synpcc7942_1143	Synpcc7942_1143	78	23.28	74	21.65	66	15.42	336	86.48	205	52.84	284	73.83	111	33.32	125	32.93	70	23.16	435	117.9	448	114.62	723	161.45	conserved hypothetical protein
Synpcc7942_1144	Synpcc7942_1144	381	65.77	492	83.27	553	74.72	1249	185.97	936	139.56	1748	262.89	686	119.14	601	91.58	433	82.87	840	131.7	1163	172.13	1157	149.46	conserved hypothetical protein
Synpcc7942_R0044	Synpcc7942_R0044	39	93.89	35	82.62	30	56.53	131	272.02	110	228.73	147	308.32	29	70.24	42	89.26	24	64.06	94	205.53	140	288.97	141	254.01	tRNA-Pro
Synpcc7942_1145	Synpcc7942_1145	337	183.59	327	174.67	352	150.11	1733	814.35	2437	1146.76	2151	1020.95	441	241.72	618	297.21	357	215.63	1530	757.06	1589	742.23	1700	693.06	Glutaredoxin-related protein
Synpcc7942_1146	Synpcc7942_1146	181	120.77	157	102.71	205	107.07	1247	717.65	1894	1091.53	2409	1400.35	302	202.73	312	183.76	189	139.81	1989	1205.34	1864	1066.35	2238	1117.43	conserved hypothetical protein
Synpcc7942_1147	Synpcc7942_1147	10	2.52	24	5.92	5	0.98	21	4.56	21	4.56	37	8.11	10	2.53	13	2.89	17	4.74	34	7.77	35	7.55	28	5.27	conserved hypothetical protein
Synpcc7942_1148	Synpcc7942_1148	343	50.17	239	34.27	383	43.85	726	91.59	285	36.01	225	28.67	1310	192.77	798	103.03	422	68.43	920	122.22	663	83.14	1128	123.46	metal dependent phosphohydrolase
Synpcc7942_1149	Synpcc7942_1149	78	14.21	117	20.9	116	16.54	968	152.09	597	93.93	618	98.08	165	30.24	203	32.64	133	26.86	922	152.54	1072	167.42	1094	149.12	dTDP-glucose 46-dehydratase
Synpcc7942_R0045	Synpcc7942_R0045	1	2.41	4	9.44	1	1.88	7	14.54	19	39.51	25	52.43	0	0	4	8.5	3	8.01	15	32.8	9	18.58	12	21.62	tRNA-Pro
Synpcc7942_1150	Synpcc7942_1150	1164	315.62	743	197.54	1201	254.91	216	50.52	442	103.52	331	78.19	1469	400.75	1234	295.37	1010	303.63	420	103.44	294	68.35	383	77.71	conserved hypothetical protein
Synpcc7942_1151	Synpcc7942_1151	96	10.8	122	13.45	113	9.95	452	43.85	747	72.57	1077	105.53	136	15.39	196	19.46	150	18.7	889	90.81	617	59.5	691	58.16	pantothenate synthetase / cytidylate kinase
Synpcc7942_1152	Synpcc7942_1152	646	114.17	758	131.35	712	98.5	9434	1438.12	29524	4506.93	49912	7685.22	1015	180.48	1578	246.19	1639	321.15	12860	2064.28	9784	1482.58	13537	1790.33	rare lipoprotein A
Synpcc7942_1153	Synpcc7942_1153	7963	768.88	7829	741.2	11693	883.78	1491	124.18	571	47.62	506	42.57	6497	631.15	8421	717.77	6873	735.77	621	54.46	480	39.74	852	61.56	conserved hypothetical protein
Synpcc7942_1154	Synpcc7942_1154	2233	304.13	2359	315.02	2456	261.84	282	33.13	281	33.06	115	13.65	1811	248.16	2243	269.67	1700	256.71	417	51.58	161	18.8	316	32.21	conserved hypothetical protein
Synpcc7942_1155	Synpcc7942_1155	6	1.49	17	4.14	16	3.11	34	7.29	17	3.65	36	7.79	17	4.25	8	1.75	10	2.75	51	11.51	49	10.44	41	7.62	conserved hypothetical protein
Synpcc7942_1156	Synpcc7942_1156	24	1.65	23	1.55	20	1.07	20	1.18	16	0.95	39	2.33	101	6.97	76	4.6	32	2.43	49	3.05	48	2.82	55	2.82	conserved hypothetical protein
Synpcc7942_1157	Synpcc7942_1157	49	2.74	68	3.73	71	3.11	158	7.62	123	5.94	137	6.67	228	12.83	122	6.02	59	3.66	204	10.36	130	6.23	139	5.82	conserved hypothetical protein
Synpcc7942_1158	Synpcc7942_1158	810	45.9	583	32.39	923	40.94	687	33.58	597	29.22	674	33.27	1977	112.7	1160	58.02	619	38.89	685	35.25	591	28.71	923	39.14	diguanylate cyclase/phosphodiesterase with PAS/PAC and GAF sensor(s)
Synpcc7942_1159	Synpcc7942_1159	61	21.69	59	20.57	40	11.13	78	23.92	73	22.42	116	35.94	61	21.82	75	23.54	68	26.81	66	21.32	112	34.15	70	18.63	transcriptional regulator%2C MarR family
Synpcc7942_1160	Synpcc7942_1160	3	0.59	7	1.35	10	1.54	55	9.36	19	3.24	29	4.98	3	0.6	13	2.26	7	1.53	54	9.68	89	15.05	82	12.11	conserved hypothetical protein
Synpcc7942_1161	Synpcc7942_1161	0	0	1	0.35	0	0	1	0.31	3	0.93	3	0.94	0	0	1	0.32	0	0	10	3.27	4	1.23	16	4.31	conserved hypothetical protein
Synpcc7942_1162	Synpcc7942_1162	6	2.34	8	3.06	7	2.14	14	4.72	4	1.35	7	2.38	3	1.18	2	0.69	4	1.73	15	5.32	10	3.35	6	1.75	conserved hypothetical protein
Synpcc7942_1163	Synpcc7942_1163	12	1.82	15	2.23	17	2.02	41	5.36	26	3.4	40	5.28	56	8.53	27	3.61	11	1.85	41	5.64	59	7.66	50	5.67	conserved hypothetical protein
Synpcc7942_1164	Synpcc7942_1164	107	13.38	104	12.75	155	15.17	68	7.33	103	11.12	125	13.61	322	40.5	184	20.31	95	13.17	179	20.32	186	19.94	225	21.05	conserved hypothetical protein
Synpcc7942_1165	Synpcc7942_1165	1	0.45	5	2.21	0	0	3	1.16	4	1.55	3	1.18	13	5.88	2	0.79	0	0	6	2.45	8	3.09	4	1.35	hypothetical protein
Synpcc7942_1166	Synpcc7942_1166	27	3.63	25	3.29	25	2.63	141	16.34	72	8.36	103	12.06	42	5.68	42	4.98	16	2.38	148	18.06	124	14.28	165	16.59	conserved hypothetical protein
Synpcc7942_1167	Synpcc7942_1167	96	30.65	67	20.97	66	16.49	289	79.58	325	89.62	392	109.03	117	37.58	128	36.07	69	24.42	403	116.86	384	105.11	418	99.86	conserved hypothetical protein
Synpcc7942_1168	Synpcc7942_1168	55	12.51	72	16.06	78	13.89	157	30.81	180	35.37	183	36.27	118	27.01	157	31.53	69	17.41	369	76.25	204	39.8	282	48.01	circadian phase modifier CpmA
Synpcc7942_1169	Synpcc7942_1169	320	32.32	258	25.55	348	27.51	527	45.91	557	48.59	622	54.73	405	41.15	429	38.25	224	25.08	657	60.26	627	54.29	827	62.5	oligopeptide-binding protein of oligopeptide ABC transporter
Synpcc7942_1170	Synpcc7942_1170	247	91.1	227	82.09	311	89.79	379	120.57	490	156.1	693	222.69	237	87.95	313	101.91	225	92.01	487	163.14	611	193.22	682	188.24	MECDP-synthase
Synpcc7942_1171	Synpcc7942_1171	42	4.95	32	3.7	39	3.6	124	12.6	106	10.79	100	10.27	44	5.22	52	5.41	28	3.66	91	9.74	98	9.9	130	11.46	conserved hypothetical protein
Synpcc7942_1172	Synpcc7942_1172	47	5.78	38	4.58	70	6.74	125	13.26	112	11.89	114	12.21	74	9.15	63	6.84	22	3	166	18.54	175	18.45	167	15.36	apolipoprotein N-acyltransferase
Synpcc7942_1173	Synpcc7942_1173	17	2.39	14	1.93	18	1.98	44	5.33	33	4	49	5.99	17	2.4	33	4.09	12	1.87	80	10.2	70	8.43	73	7.67	conserved hypothetical protein
Synpcc7942_1174	Synpcc7942_1174	547	812.05	600	873.36	742	862.26	1097	1404.7	845	1083.53	848	1096.8	441	658.68	611	800.71	672	1106.07	1063	1433.31	1125	1431.97	1150	1277.58	photosystem II PsbJ protein
Synpcc7942_1175	Synpcc7942_1175	525	760.38	562	798.1	560	634.89	997	1245.51	1022	1278.53	746	941.34	480	699.44	673	860.45	653	1048.58	859	1129.99	1017	1262.93	1044	1131.53	photosystem II protein L
Synpcc7942_1176	Synpcc7942_1176	143	188.7	180	232.9	205	211.76	373	424.55	293	333.96	271	311.56	108	143.39	162	188.71	173	253.11	389	466.23	412	466.15	308	304.15	cytochrome b559%2C beta subunit
Synpcc7942_1177	Synpcc7942_1177	2543	1797.72	2549	1766.82	2641	1461.45	4300	2621.96	5659	3455.46	5275	3248.88	2688	1911.81	3627	2263.42	3426	2685.22	6415	4118.92	6010	3642.82	6974	3689.36	cytochrome b559%2C alpha subunit
Synpcc7942_1178	Synpcc7942_1178	88	14.93	133	22.13	156	20.72	330	48.29	532	77.96	690	101.99	165	28.17	209	31.3	216	40.63	800	123.28	710	103.28	733	93.06	photosystem II stability/assembly factor
Synpcc7942_1179	Synpcc7942_1179	309	132.01	414	173.42	333	111.36	1950	718.55	2701	996.68	3757	1398.35	452	194.28	512	193.09	428	202.72	3273	1269.98	2913	1067.01	3133	1001.6	rubredoxin
Synpcc7942_1180	Synpcc7942_1180	458	202.96	597	259.4	589	204.32	804	307.32	1132	433.3	1463	564.85	504	224.71	544	212.81	571	280.55	1132	455.63	1060	402.76	970	321.67	NADH dehydrogenase subunit 3
Synpcc7942_1181	Synpcc7942_1181	1431	360.07	1532	377.96	1762	347.05	2277	494.18	3608	784.15	4230	927.3	1433	362.77	1633	362.72	1552	432.96	3496	798.96	3100	668.79	2840	534.76	NADH-quinone oxidoreductase%2C B subunit
Synpcc7942_1182	Synpcc7942_1182	943	323.68	1029	346.32	1126	302.54	1778	526.41	3235	959.12	3330	995.84	1189	410.61	1331	403.3	1094	416.34	2933	914.39	2460	723.99	2383	612.11	NADH dehydrogenase I subunit J
Synpcc7942_1183	Synpcc7942_1183	165	39.99	224	53.23	192	36.43	501	104.74	492	103	570	120.36	286	69.74	241	51.56	205	55.09	752	165.55	828	172.07	802	145.46	conserved hypothetical protein
Synpcc7942_1184	Synpcc7942_1184	365	72.01	422	81.63	496	76.6	1513	257.46	2325	396.19	2585	444.31	702	139.34	851	148.2	636	139.11	2069	370.73	1818	307.52	2068	305.3	6-pyruvoyl-tetrahydropterin synthase-like protein
Synpcc7942_1185	Synpcc7942_1185	2	1.29	2	1.27	3	1.52	45	25.05	46	25.65	71	39.93	7	4.55	14	7.98	23	16.46	61	35.76	55	30.44	73	35.26	conserved hypothetical protein
Synpcc7942_1186	Synpcc7942_1186	7	1.78	5	1.25	8	1.6	19	4.18	24	5.28	35	7.77	3	0.77	17	3.82	10	2.83	87	20.14	57	12.46	59	11.25	putative riboflavin-specific deaminase
Synpcc7942_1187	Synpcc7942_1187	116	17.57	117	17.38	115	13.64	313	40.9	450	58.88	462	60.97	104	15.85	126	16.85	106	17.8	365	50.22	359	46.63	434	49.2	conserved hypothetical protein
Synpcc7942_1188	Synpcc7942_1188	342	155.03	298	132.45	345	122.42	898	351.11	2144	839.46	1700	671.38	278	126.79	409	163.66	381	191.48	477	196.39	445	172.95	442	149.93	Ap-4-A phosphorylase II-like protein
Synpcc7942_1189	Synpcc7942_1189	39	11.88	23	6.87	32	7.63	91	23.9	113	29.72	117	31.04	27	8.27	38	10.22	48	16.21	146	40.38	121	31.59	137	31.22	molybdenum cofactor guanylyltransferase
Synpcc7942_1190	Synpcc7942_1190	90	10.97	122	14.59	100	9.54	768	80.77	548	57.72	719	76.38	115	14.11	152	16.36	80	10.82	1054	116.73	1023	106.95	1203	109.77	leucyl aminopeptidase. Metallo peptidase. MEROPS family M17
Synpcc7942_1191	Synpcc7942_1191	2	0.65	18	5.7	7	1.77	294	81.84	74	20.63	112	31.49	17	5.52	15	4.27	14	5.01	265	77.68	215	59.49	314	75.83	guanylate kinase
Synpcc7942_1192	Synpcc7942_1192	621	186.24	986	289.94	880	206.59	2007	519.18	1014	262.67	1890	493.84	343	103.5	553	146.41	567	188.53	2233	608.26	2767	711.52	2426	544.47	conserved hypothetical protein
Synpcc7942_1193	Synpcc7942_1193	209	51.5	308	74.41	225	43.4	720	153.02	441	93.86	730	156.71	87	21.57	178	38.72	190	51.9	558	124.88	958	202.39	680	125.38	Phospholipid/glycerol acyltransferase
Synpcc7942_1194	Synpcc7942_1194	42	9.38	46	10.07	70	12.23	397	76.44	207	39.91	333	64.77	102	22.91	81	15.96	43	10.64	379	76.85	415	79.43	498	83.19	pyridoxal phosphate biosynthetic protein PdxJ
Synpcc7942_1195	Synpcc7942_1195	742	263.84	833	290.42	979	272.5	817	250.58	695	213.46	668	206.94	868	310.53	954	299.45	797	314.21	925	298.74	759	231.4	883	234.96	conserved hypothetical protein
Synpcc7942_1196	Synpcc7942_1196	76	57.13	125	92.13	130	76.49	162	105.03	98	63.63	99	64.83	103	77.89	133	88.25	89	74.17	101	68.95	126	81.21	155	87.19	conserved hypothetical protein
Synpcc7942_1197	Synpcc7942_1197	97	19.46	143	28.13	112	17.59	1239	214.4	816	141.4	907	158.53	119	24.02	199	35.24	131	29.14	1632	297.37	1281	220.34	1690	253.71	indole-3-glycerol phosphate synthase
Synpcc7942_1198	Synpcc7942_1198	303	37.48	473	57.38	414	40.09	4210	449.24	2400	256.46	3302	355.9	403	50.16	633	69.13	423	58.02	4772	536.2	4743	503.1	4892	452.89	dihydrolipoamide dehydrogenase
Synpcc7942_1199	Synpcc7942_1199	42	10.61	76	18.83	64	12.66	289	62.99	188	41.03	266	58.56	79	20.08	81	18.07	72	20.17	476	109.25	412	89.26	422	79.8	probable tRNA/rRNA methyltransferase
Synpcc7942_1200	Synpcc7942_1200	22	3.87	20	3.45	17	2.34	157	23.79	137	20.79	147	22.5	22	3.89	32	4.96	14	2.73	329	52.5	240	36.15	282	37.08	conserved hypothetical protein
Synpcc7942_1201	Synpcc7942_1201	39	4.86	63	7.69	55	5.36	634	68.08	686	73.77	559	60.63	97	12.15	69	7.58	74	10.21	862	97.47	660	70.45	857	79.84	probable glycosyltransferase
Synpcc7942_1202	Synpcc7942_1202	77	5.56	115	8.14	138	7.79	783	48.73	793	49.42	740	46.52	140	10.16	130	8.28	102	8.16	1223	80.15	948	58.65	970	52.37	conserved hypothetical protein
Synpcc7942_1203	Synpcc7942_1203	0	0	1	0.42	0	0	3	1.11	4	1.49	3	1.12	1	0.43	1	0.38	0	0	4	1.56	9	3.32	10	3.22	conserved hypothetical protein
Synpcc7942_1204	Synpcc7942_1204	1	0.57	3	1.66	6	2.66	16	7.8	8	3.91	26	12.81	1	0.57	2	1	1	0.63	17	8.73	21	10.18	16	6.77	Prevent-host-death protein
Synpcc7942_1205	Synpcc7942_1205	0	0	1	1.06	0	0	4	3.73	0	0	2	1.88	0	0	0	0	0	0	3	2.94	1	0.93	3	2.42	phage_integrase-like
Synpcc7942_1206	Synpcc7942_1206	9	5.81	2	1.27	9	4.55	8	4.45	6	3.35	9	5.06	6	3.9	3	1.71	7	5.01	8	4.69	8	4.43	8	3.86	conserved hypothetical protein
Synpcc7942_1207	Synpcc7942_1207	12	8.1	26	17.2	23	12.15	93	54.13	79	46.05	183	107.59	50	33.95	38	22.64	35	26.19	163	99.9	90	52.07	136	68.68	Addiction module toxin%2C Txe/YoeB
Synpcc7942_1208	Synpcc7942_1208	141	98.5	204	139.74	207	113.2	932	561.61	668	403.09	1563	951.33	319	224.22	260	160.34	170	131.67	813	515.87	759	454.64	806	421.37	Prevent-host-death protein
Synpcc7942_1209	Synpcc7942_1209	247	168.59	198	132.51	345	184.33	401	236.08	448	264.12	880	523.3	487	334.43	443	266.92	242	183.13	395	244.87	384	224.73	372	190.01	conserved hypothetical protein
Synpcc7942_1210	Synpcc7942_1210	14	10.02	27	18.94	24	13.44	41	25.3	104	64.27	187	116.56	59	42.47	34	21.47	21	16.66	52	33.79	47	28.83	58	31.05	conserved hypothetical protein
Synpcc7942_1211	Synpcc7942_1211	39	20.14	25	12.66	47	19	74	32.96	151	67.35	184	82.78	53	27.53	46	20.97	31	17.75	60	28.14	54	23.91	46	17.77	probable molybdopterin-guanine dinucleotide biosynthesis protein A
Synpcc7942_1212	Synpcc7942_1212	273	186.34	225	150.58	301	160.82	555	326.75	763	449.83	1288	765.93	537	368.77	402	242.22	234	177.08	445	275.87	429	251.06	407	207.89	conserved hypothetical protein
Synpcc7942_1213	Synpcc7942_1213	102	43.58	116	48.59	115	38.46	544	200.46	494	182.29	1217	452.97	149	64.04	156	58.83	115	54.47	451	175	378	138.46	404	129.16	virulence associated protein C
Synpcc7942_1214	Synpcc7942_1214	23	8.13	26	9.01	20	5.53	169	51.52	168	51.29	268	82.53	36	12.8	26	8.11	24	9.41	106	34.03	128	38.79	118	31.21	Glutathione peroxidase
Synpcc7942_1215	Synpcc7942_1215	20	3.53	25	4.33	16	2.21	55	8.38	101	15.42	134	20.63	16	2.84	32	4.99	19	3.72	105	16.85	108	16.37	86	11.37	acyl-CoA dehydrogenase family protein-like
Synpcc7942_1216	Synpcc7942_1216	283	32.32	298	33.37	338	30.21	489	48.17	988	97.45	1116	111.03	465	53.43	499	50.3	331	41.91	1075	111.5	754	73.83	999	85.37	circadian clock protein KaiC
Synpcc7942_1217	Synpcc7942_1217	133	76.68	120	67.83	167	75.37	125	62.16	316	157.36	372	186.85	190	110.21	178	90.59	121	77.34	256	134.05	163	80.57	227	97.93	circadian clock protein KaiB
Synpcc7942_1218	Synpcc7942_1218	292	60.84	354	72.32	337	54.96	481	86.44	927	166.83	1243	225.64	331	69.39	430	79.09	285	65.84	676	127.93	572	102.19	794	123.8	circadian clock protein KaiA
Synpcc7942_1219	Synpcc7942_1219	3890	1804.66	4460	2028.75	5342	1939.94	6866	2747.46	5398	2163.06	5923	2393.99	2804	1308.77	4968	2034.55	4091	2104.22	4146	1746.97	4738	1884.63	6272	2177.43	LSU ribosomal protein L21P
Synpcc7942_1220	Synpcc7942_1220	1646	1098.24	1812	1185.42	2607	1361.59	1950	1122.23	2148	1237.91	2354	1368.38	1779	1194.21	2258	1329.93	1919	1419.57	1175	712.06	1434	820.35	1694	845.81	LSU ribosomal protein L27P
Synpcc7942_1221	Synpcc7942_1221	1076	507.1	1313	606.73	1111	409.86	1695	689.03	3120	1270.07	1515	622.06	1036	491.23	1810	753.02	1737	907.61	2284	977.67	1584	640.07	2253	794.58	response regulator receiver domain protein (CheY-like)
Synpcc7942_1222	Synpcc7942_1222	22	4.43	53	10.46	24	3.78	68	11.81	59	10.26	128	22.45	27	5.47	42	7.46	33	7.36	111	20.29	103	17.78	99	14.91	tRNA pseudouridine synthase B
Synpcc7942_1223	Synpcc7942_1223	126	19.04	181	26.82	175	20.7	585	76.24	736	96.06	848	111.63	151	22.96	188	25.08	100	16.75	841	115.42	647	83.82	769	86.95	DevC protein
Synpcc7942_1224	Synpcc7942_1224	161	26.05	226	35.85	184	23.3	966	134.82	819	114.46	1113	156.9	119	19.37	179	25.57	128	22.96	1366	200.75	1072	148.72	1217	147.36	ABC-transporter membrane fusion protein
Synpcc7942_1225	Synpcc7942_1225	231	55.09	326	76.23	296	55.26	3135	644.88	2159	444.73	2148	446.3	277	66.46	419	88.21	275	72.71	5010	1085.19	4098	837.94	6225	1110.94	phycocyanobilin:ferredoxin oxidoreductase
Synpcc7942_1226	Synpcc7942_1226	266	37.43	364	50.22	407	44.83	964	117	1112	135.16	1447	177.4	397	56.2	395	49.07	284	44.31	799	102.12	764	92.18	1003	105.62	processing protease
Synpcc7942_R0046	Synpcc7942_R0046	3	7.13	3	6.99	5	9.3	16	32.78	51	104.63	39	80.71	4	9.56	7	14.68	5	13.17	28	60.41	32	65.17	26	46.21	tRNA-Val
Synpcc7942_1227	Synpcc7942_1227	25	6.06	21	4.99	31	5.88	113	23.62	28	5.86	32	6.76	110	26.82	69	14.76	53	14.24	29	6.38	55	11.43	65	11.79	DNA repair protein RadC
Synpcc7942_1228	Synpcc7942_1228	26	5.32	34	6.83	31	4.97	136	24.02	98	17.33	167	29.79	16	3.3	43	7.77	37	8.4	170	31.62	184	32.3	171	26.2	conserved hypothetical protein
Synpcc7942_1229	Synpcc7942_1229	8	1.79	15	3.3	7	1.23	60	11.6	64	12.39	34	6.64	8	1.8	16	3.16	16	3.98	96	19.54	56	10.76	86	14.42	precorrin-4 C11-methyltransferase
Synpcc7942_1230	Synpcc7942_1230	45	9.21	89	17.87	66	10.58	143	25.26	140	24.76	119	21.23	33	6.8	60	10.85	36	8.17	174	32.36	171	30.02	189	28.96	prolipoprotein diacylglyceryl transferase
Synpcc7942_1231	Synpcc7942_1231	931	170.11	1335	239.17	1286	183.93	4563	719.13	3142	495.87	3449	549.04	849	156.07	1891	305	1390	281.58	4896	812.5	5046	790.51	6104	834.6	apocytochrome f component of cytochrome b6/f complex
Synpcc7942_1232	Synpcc7942_1232	189	62.35	218	70.52	180	46.48	1462	416.02	1194	340.23	1554	446.65	324	107.54	412	119.98	368	134.6	2242	671.78	1969	556.95	2646	653.23	cytochrome b6-f complex iron-sulfur subunit
Synpcc7942_1233	Synpcc7942_1233	59	15.37	53	13.53	73	14.88	82	18.42	60	13.5	60	13.61	51	13.36	63	14.48	57	16.46	286	67.65	289	64.54	381	74.26	conserved hypothetical protein
Synpcc7942_1234	Synpcc7942_1234	165	58.32	121	41.94	193	53.4	95	28.96	125	38.16	113	34.8	265	94.24	203	63.34	135	52.9	89	28.57	144	43.64	171	45.23	conserved hypothetical protein
Synpcc7942_1235	Synpcc7942_1235	55	4.47	82	6.54	37	2.36	826	57.96	311	21.85	201	14.25	63	5.16	97	6.97	96	8.66	1674	123.68	1558	108.66	1854	112.86	assimilatory nitrate reductase (ferredoxin) precursor
Synpcc7942_1236	Synpcc7942_1236	738	159.36	1032	218.5	724	122.38	11301	2104.85	8451	1576.23	4266	802.56	1453	315.67	1915	365.03	1469	351.69	11986	2350.76	10156	1880.32	13295	2148.35	nitrate transport ATP-binding subunits C and D
Synpcc7942_1237	Synpcc7942_1237	1584	142.52	1570	138.5	1294	91.13	29283	2272.53	22245	1728.76	11424	895.5	2942	266.31	2949	234.22	1889	188.43	29210	2387.01	26961	2079.86	33284	2240.99	nitrate transport ATP-binding subunits C and D
Synpcc7942_1238	Synpcc7942_1238	626	132.76	678	140.99	602	99.94	6042	1105.25	6057	1109.54	3320	613.44	1070	228.31	1011	189.27	727	170.94	6316	1216.61	5324	968.1	6363	1009.84	nitrate transport permease
Synpcc7942_1239	Synpcc7942_1239	727	97.23	835	109.5	713	74.64	8262	953.1	11990	1385.1	6590	767.88	1294	174.12	1705	201.3	1073	159.11	17546	2131.38	12752	1462.3	15692	1570.52	ABC-type nitrate/nitrite transport system substrate-binding protein
Synpcc7942_1240	Synpcc7942_1240	1685	195.05	1898	215.42	1576	142.8	5989	597.96	16180	1617.73	7820	788.64	2846	331.45	3294	336.59	2109	270.66	10493	1103.19	7632	757.47	8200	710.31	assimilatory nitrite reductase (ferredoxin) precursor
Synpcc7942_1241	Synpcc7942_1241	108	18.32	86	14.31	153	20.32	567	82.98	888	130.13	931	137.62	197	33.63	123	18.42	103	19.37	821	126.51	583	84.81	714	90.65	nitrite reductase related protein
Synpcc7942_1242	Synpcc7942_1242	51	9.77	36	6.76	69	10.35	133	21.97	208	34.41	157	26.2	125	24.09	49	8.29	44	9.34	196	34.1	115	18.89	171	24.51	transcriptional regulator%2C LysR family
Synpcc7942_1243	Synpcc7942_1243	8	2.05	16	4.02	4	0.8	52	11.48	12	2.65	36	8.03	10	2.58	23	5.2	6	1.7	88	20.46	101	22.17	104	19.92	cyclic nucleotide-binding domain (cNMP-BD) protein
Synpcc7942_1244	Synpcc7942_1244	4	0.55	10	1.34	11	1.18	242	28.63	108	12.79	167	19.95	27	3.73	21	2.54	7	1.06	236	29.4	256	30.1	292	29.97	ATPase
Synpcc7942_1245	Synpcc7942_1245	18	9.29	18	9.11	18	7.28	39	17.37	20	8.92	30	13.5	23	11.95	32	14.59	26	14.88	43	20.17	57	25.24	72	27.82	conserved hypothetical protein
Synpcc7942_1246	Synpcc7942_1246	146	17.17	218	25.13	219	20.16	1326	134.49	1474	149.71	1717	175.9	227	26.86	265	27.51	164	21.38	1704	181.99	1422	143.37	1630	143.43	carotene isomerase
Synpcc7942_1247	Synpcc7942_1247	0	0	4	2.91	0	0	20	12.8	19	12.18	17	10.99	0	0	2	1.31	1	0.82	22	14.83	24	15.27	15	8.33	conserved hypothetical protein
Synpcc7942_1248	Synpcc7942_1248	16	4.97	30	9.15	19	4.62	97	26.01	161	43.24	138	37.38	10	3.13	13	3.57	12	4.14	266	75.11	176	46.92	212	49.32	conserved hypothetical protein
Synpcc7942_1249	Synpcc7942_1249	168	221.69	184	238.07	370	382.19	425	483.74	256	291.79	91	104.62	327	434.14	283	329.66	234	342.35	237	284.05	268	303.22	260	256.75	photosystem I reactionCenter subunit IX
Synpcc7942_1250	Synpcc7942_1250	2438	904.83	3307	1203.42	4947	1437.2	8191	2622.13	5472	1754.17	3011	973.6	2989	1116.1	3296	1079.85	3041	1251.32	5351	1803.77	6384	2031.49	6459	1793.88	photosystem I reaction center subunit III precursor
Synpcc7942_1251	Synpcc7942_1251	26	4.41	41	6.82	39	5.18	37	5.41	35	5.13	68	10.05	37	6.32	29	4.34	25	4.7	87	13.41	90	13.09	80	10.16	O-sialoglycoprotein endopeptidase
Synpcc7942_1252	Synpcc7942_1252	44	6.13	54	7.38	90	9.82	96	11.54	138	16.62	151	18.34	80	11.22	108	13.29	53	8.19	138	17.47	187	22.35	192	20.03	DNA repair protein RAD32-like
Synpcc7942_1253	Synpcc7942_1253	160	101.08	187	115.83	167	82.58	175	95.36	305	166.42	287	157.96	173	109.95	287	160.05	308	215.72	168	96.39	205	111.04	216	102.11	conserved hypothetical protein
Synpcc7942_1254	Synpcc7942_1254	1010	454.36	809	356.84	1133	398.98	4517	1752.72	3722	1446.26	2367	927.72	1589	719.19	1504	597.27	1069	533.18	2251	919.75	2670	1029.86	3155	1062.12	cyclic nucleotide-binding domain (cNMP-BD) protein
Synpcc7942_1255	Synpcc7942_1255	80	12.24	53	7.95	66	7.91	341	45.02	289	38.2	282	37.6	101	15.55	117	15.81	81	13.74	264	36.7	259	33.99	278	31.84	L-cysteine/cystine lyase
Synpcc7942_1256	Synpcc7942_1256	227	72.86	281	88.44	282	70.86	395	109.36	476	131.97	526	147.1	212	68.46	270	76.5	290	103.2	640	186.58	523	143.94	581	139.56	glutathione S-transferase
Synpcc7942_1257	Synpcc7942_1257	339	32.68	332	31.38	323	24.37	545	45.32	610	50.79	650	54.59	399	38.7	369	31.4	311	33.24	1040	91.06	798	65.96	823	59.37	chloride channel-like
Synpcc7942_1258	Synpcc7942_1258	31	13.34	17	7.17	28	9.43	60	22.27	37	13.75	63	23.62	30	12.99	23	8.74	26	12.4	92	35.96	85	31.36	92	29.62	conserved hypothetical protein
Synpcc7942_1259	Synpcc7942_1259	1571	237.38	2194	325.05	1955	231.23	1034	134.76	974	127.12	911	119.93	1033	157.04	2309	307.98	1557	260.84	704	96.62	674	87.32	870	98.37	arsenite-activated ATPase (arsA)
Synpcc7942_1260	Synpcc7942_1260	15184	3266.88	19400	4092.56	19414	3269.64	6026	1118.3	4933	916.74	6264	1174.18	7216	1562.01	9955	1890.72	11017	2628.01	5154	1007.17	6964	1284.67	6584	1060.06	conserved hypothetical protein
Synpcc7942_1261	Synpcc7942_1261	142	31.94	181	39.92	162	28.52	564	109.42	243	47.21	412	80.74	198	44.81	246	48.85	187	46.63	374	76.41	552	106.46	609	102.51	triosephosphate isomerase
Synpcc7942_1262	Synpcc7942_1262	196	21.55	182	19.62	237	20.4	481	45.62	510	48.44	581	55.66	325	35.96	357	34.66	217	26.46	360	35.96	328	30.93	598	49.21	uncharacterized FAD-dependent dehydrogenase
Synpcc7942_1263	Synpcc7942_1263	72	11.4	79	12.27	101	12.52	391	53.41	252	34.47	347	47.87	103	16.41	104	14.54	62	10.89	303	43.58	231	31.36	376	44.56	N6-adenine-specific DNA methylase-like
Synpcc7942_1264	Synpcc7942_1264	62	6.72	97	10.31	108	9.16	272	25.42	418	39.12	479	45.22	104	11.34	99	9.47	79	9.49	365	35.92	370	34.38	339	27.49	Na+/H+ antiporter
Synpcc7942_1265	Synpcc7942_1265	62	15.47	86	21.04	97	18.94	170	36.59	182	39.22	276	60	92	23.09	97	21.36	78	21.58	194	43.96	190	40.65	185	34.54	conserved hypothetical protein
Synpcc7942_1266	Synpcc7942_1266	6	1.8	12	3.53	13	3.05	55	14.23	19	4.92	28	7.32	15	4.53	12	3.18	19	6.32	67	18.25	83	21.34	69	15.49	Ham1-like protein
Synpcc7942_1267	Synpcc7942_1267	53	12.1	75	16.8	69	12.34	415	81.75	205	40.44	223	44.37	85	19.53	78	15.73	86	21.78	495	102.68	508	99.48	592	101.18	conserved hypothetical protein
Synpcc7942_1268	Synpcc7942_1268	158	19.35	156	18.73	180	17.25	711	75.09	911	96.34	899	95.9	227	27.96	222	23.99	177	24.03	1007	111.98	836	87.76	927	84.94	Phosphoglucomutase
Synpcc7942_1269	Synpcc7942_1269	67	8.54	80	10	101	10.07	341	37.48	288	31.7	443	49.18	164	21.03	145	16.31	105	14.83	351	40.62	341	37.26	424	40.43	magnesium transporter
Synpcc7942_1270	Synpcc7942_1270	156	93.57	79	46.46	107	50.24	351	181.6	399	206.72	578	302.05	212	127.94	275	145.61	123	81.8	289	157.45	207	106.46	305	136.9	hypothetical protein
Synpcc7942_1271	Synpcc7942_1271	56	13.52	57	13.49	59	11.15	1007	209.67	425	88.61	428	90.01	58	14.09	108	23.01	75	20.07	614	134.62	1006	208.21	832	150.29	conserved hypothetical protein
Synpcc7942_1272	Synpcc7942_1272	10	3.37	10	3.31	11	2.91	89	25.9	67	19.53	87	25.57	11	3.73	24	7.15	20	7.48	95	29.11	96	27.77	110	27.77	conserved hypothetical protein
Synpcc7942_1273	Synpcc7942_1273	27	3.13	41	4.66	30	2.72	108	10.8	140	14.03	159	16.07	42	4.9	56	5.73	19	2.44	192	20.23	168	16.71	166	14.41	Protein of unknown function UPF0031
Synpcc7942_1274	Synpcc7942_1274	76	25.64	101	33.41	118	31.16	430	125.14	289	84.22	411	120.81	154	52.28	137	40.8	103	38.53	345	105.72	369	106.75	461	116.4	TPR repeat
Synpcc7942_1275	Synpcc7942_1275	129	19.74	125	18.76	172	20.61	334	44.09	281	37.15	374	49.87	241	37.11	246	33.24	124	21.04	549	76.31	509	66.79	708	81.09	conserved hypothetical protein
Synpcc7942_1276	Synpcc7942_1276	40	9.1	57	12.72	56	9.97	103	20.21	60	11.79	69	13.68	112	25.64	49	9.84	30	7.57	156	32.24	101	19.7	156	26.56	extracellular solute-binding protein%2C family 3
Synpcc7942_1277	Synpcc7942_1277	1613	818.66	2659	1323.23	2691	1069.11	8865	3880.88	7152	3135.36	9995	4419.65	1337	682.72	2145	961.03	1871	1052.83	5597	2580.09	6665	2900.39	7815	2968.19	LSU ribosomal protein L20P
Synpcc7942_1278	Synpcc7942_1278	1532	1357.81	2047	1778.88	2364	1640.09	7039	5381.13	8476	6488.75	11036	8521.72	1958	1745.96	2520	1971.61	1966	1931.88	5626	4528.88	6180	4696.3	8081	5359.68	LSU ribosomal protein L35P
Synpcc7942_1279	Synpcc7942_1279	0	0	1	0.69	2	1.11	0	0	1	0.61	2	1.23	2	1.42	5	3.12	3	2.35	6	3.85	1	0.61	2	1.06	hypothetical protein
Synpcc7942_1280	Synpcc7942_1280	42	6.83	50	7.98	58	7.39	164	23.01	183	25.72	270	38.27	76	12.44	72	10.34	30	5.41	410	60.58	356	49.66	406	49.43	conserved hypothetical protein
Synpcc7942_1281	Synpcc7942_1281	106	27.25	95	23.94	128	25.76	544	120.62	598	132.78	699	156.55	294	76.04	265	60.14	150	42.75	881	205.7	688	151.64	939	180.64	conserved hypothetical protein
Synpcc7942_1282	Synpcc7942_1282	185	33.49	151	26.8	171	24.23	183	28.58	145	22.67	180	28.39	423	77.05	398	63.61	266	53.39	151	24.83	116	18.01	167	22.63	GTP cyclohydrolase subunit MoaA
Synpcc7942_1283	Synpcc7942_1283	3	1.07	12	4.21	19	5.32	92	28.39	51	15.76	62	19.32	21	7.56	19	6	8	3.17	82	26.64	72	22.08	61	16.33	molybdopterin synthase subunit MoaE
Synpcc7942_1284	Synpcc7942_1284	23	15.01	22	14.08	17	8.68	91	51.22	53	29.87	68	38.66	26	17.07	40	23.04	7	5.06	89	52.75	65	36.37	97	47.37	molybdopterin converting factor subunit 1
Synpcc7942_1285	Synpcc7942_1285	1	0.18	10	1.8	9	1.29	59	9.33	38	6.02	40	6.39	12	2.21	11	1.78	0	0	69	11.49	98	15.4	103	14.13	GTP cyclohydrolase subunit MoaC
Synpcc7942_1286	Synpcc7942_1286	23	3.38	25	3.6	25	2.88	105	13.31	40	5.08	72	9.22	27	3.99	39	5.06	27	4.4	83	11.08	86	10.84	83	9.13	molybdopterin molybdochelatase
Synpcc7942_1287	Synpcc7942_1287	531	51.61	623	59.37	660	50.21	1052	88.19	1754	147.24	2389	202.29	1156	113.03	1080	92.66	737	79.41	3616	319.19	2448	203.99	4090	297.46	VCBS
Synpcc7942_1288	Synpcc7942_1288	31	10.89	37	12.75	24	6.6	22	6.67	45	13.66	69	21.12	67	23.69	38	11.79	31	12.08	55	17.55	54	16.27	96	25.24	conserved hypothetical protein
Synpcc7942_1289	Synpcc7942_1289	2045	271.67	1887	245.79	2227	231.58	2711	310.64	3629	416.41	3934	455.32	3279	438.26	3373	395.55	2217	326.54	3183	384.06	2913	331.8	3774	375.18	putative modulator of DNA gyrase
Synpcc7942_1290	Synpcc7942_1290	44539	46400.3	36272	37051	61100	49826.5	19759	17755.3	61859	55663.8	58852	53416.7	42549	44597.5	34951	32142.6	32495	37533	13257	12544	17291	15445	5772	4499.87	SmtA metallothionein
Synpcc7942_1291	Synpcc7942_1291	11	5.31	17	8.05	9	3.4	89	37.06	119	49.62	160	67.3	21	10.2	30	12.79	33	17.66	157	68.84	167	69.13	120	43.35	transcriptional regulator%2C ArsR family
Synpcc7942_1292	Synpcc7942_1292	622	53.14	457	38.29	690	46.15	923	68.02	585	43.17	732	54.49	1379	118.54	952	71.8	483	45.75	951	73.8	892	65.35	1074	68.67	DNA primase
Synpcc7942_1293	Synpcc7942_1293	227	16.62	256	18.38	263	15.07	1510	95.37	1387	87.72	1608	102.58	366	26.96	421	27.21	331	26.87	2140	142.32	1838	115.39	2073	113.59	phenylalanyl-tRNA synthetase beta subunit
Synpcc7942_1294	Synpcc7942_1294	439	49.84	420	46.76	545	48.44	2204	215.85	2090	204.97	2366	234.05	850	97.1	677	67.86	376	47.33	2788	287.51	2124	206.77	2560	217.51	serine/threonine protein kinase
Synpcc7942_1295	Synpcc7942_1295	102	13.08	84	10.56	103	10.34	527	58.3	363	40.21	606	67.71	227	29.29	170	19.25	109	15.5	441	51.37	484	53.22	546	52.4	Phospholipid/glycerol acyltransferase
Synpcc7942_1296	Synpcc7942_1296	4	1.02	8	2.01	4	0.8	47	10.38	31	6.85	41	9.14	6	1.55	4	0.9	2	0.57	35	8.14	55	12.07	71	13.6	conserved hypothetical protein
Synpcc7942_1297	Synpcc7942_1297	909	114.85	876	108.52	821	81.2	2580	281.16	1905	207.89	1887	207.71	1124	142.88	1396	155.7	1071	150.03	2921	335.2	2774	300.5	3295	311.53	Malate dehydrogenase (oxaloacetate decarboxylating)
Synpcc7942_1298	Synpcc7942_1298	761	78.32	618	62.36	832	67.03	1725	153.13	435	38.67	729	65.36	2419	250.47	1697	154.17	772	88.09	3007	281.08	2262	199.6	3663	282.1	diguanylate cyclase (GGDEF domain)
Synpcc7942_1299	Synpcc7942_1299	38	7.03	46	8.34	57	8.25	223	35.58	204	32.6	272	43.84	60	11.17	63	10.29	43	8.82	193	32.43	196	31.09	235	32.53	conserved hypothetical protein
Synpcc7942_1300	Synpcc7942_1300	5	1.56	8	2.45	3	0.73	82	22.11	45	12.15	137	37.3	12	3.77	7	1.93	4	1.39	28	7.95	46	12.33	41	9.59	conserved hypothetical protein
Synpcc7942_1301	Synpcc7942_1301	26	3.16	24	2.86	44	4.19	155	16.27	40	4.2	82	8.69	164	20.08	106	11.39	48	6.48	91	10.06	89	9.29	116	10.56	ATP-dependent DNA helicase RecQ
Synpcc7942_1302	Synpcc7942_1302	4333	1618.26	3674	1345.38	5650	1651.75	1759	566.64	1393	449.36	975	317.25	4527	1701.02	5757	1898	4237	1754.42	1296	439.62	1581	506.26	1296	362.21	conserved hypothetical protein
Synpcc7942_1303	Synpcc7942_1303	94	41.97	138	60.41	173	60.46	254	97.82	465	179.33	517	201.11	213	95.68	210	82.77	178	88.11	379	153.69	229	87.66	297	99.23	conserved hypothetical protein
Synpcc7942_1304	Synpcc7942_1304	71	22.07	72	21.95	60	14.6	267	71.6	188	50.49	275	74.49	79	24.71	111	30.46	88	30.33	334	94.31	325	86.63	366	85.15	conserved hypothetical protein
Synpcc7942_1305	Synpcc7942_1305	287	31.74	549	59.53	341	29.52	1299	123.9	797	76.13	997	96.05	449	49.95	482	47.05	402	49.29	2130	213.93	1732	164.22	2078	171.96	ATPase
Synpcc7942_1306	Synpcc7942_1306	368	116.86	634	197.4	463	115.09	1289	353.06	1112	305.01	1779	492.18	593	189.46	555	155.58	428	150.69	1522	438.97	1431	389.62	1498	355.97	conserved hypothetical protein
Synpcc7942_1307	Synpcc7942_1307	33	7.2	34	7.28	33	5.64	158	29.75	112	21.12	220	41.85	39	8.57	64	12.33	41	9.92	237	46.99	191	35.75	272	44.44	putative ABC-2 type transport system permease protein
Synpcc7942_1308	Synpcc7942_1308	38	6.34	59	9.65	57	7.44	514	73.95	391	56.33	489	71.06	107	17.96	129	18.99	68	12.58	628	95.14	548	78.37	726	90.62	tryptophanyl-tRNA synthetase
Synpcc7942_1309	Synpcc7942_1309	8	1.53	19	3.56	16	2.39	64	10.54	53	8.74	71	11.81	23	4.42	22	3.71	15	3.18	77	13.35	96	15.72	99	14.15	conserved hypothetical protein
Synpcc7942_1310	Synpcc7942_1310	1111	203.62	1424	255.9	1644	235.86	9553	1510.19	5760	911.85	11767	1878.93	782	144.2	1213	196.25	1362	276.76	3322	552.99	4845	761.36	5933	813.73	ndhF3 operon transcriptional regulator
Synpcc7942_1311	Synpcc7942_1311	27	13.47	54	26.42	67	26.17	407	175.18	382	164.65	603	262.16	54	27.11	50	22.03	54	29.88	306	138.69	288	123.22	282	105.31	conserved hypothetical protein
Synpcc7942_1312	Synpcc7942_1312	36	3.56	37	3.58	34	2.63	515	43.89	122	10.41	207	17.82	64	6.36	72	6.28	37	4.05	536	48.1	502	42.53	557	41.18	ATPase
Synpcc7942_1313	Synpcc7942_1313	173	17.12	201	19.51	226	17.51	1380	117.81	931	79.59	1161	100.11	218	21.71	377	32.94	187	20.52	1222	109.85	1032	87.57	1442	106.8	aspartyl-tRNA synthetase
Synpcc7942_1314	Synpcc7942_1314	36064	3431.98	38192	3563.61	52057	3877.83	19481	1599.06	43375	3565.33	26290	2179.7	22181	2123.69	34156	2869.32	34415	3631.08	13760	1189.32	9286	757.68	14262	1015.65	FtsH-2 peptidase. Metallo peptidase. MEROPS family M41
Synpcc7942_1315	Synpcc7942_1315	1673	212.73	1776	221.43	1582	157.46	1194	130.96	2470	271.28	2638	292.25	1578	201.88	2036	228.54	1441	203.15	1628	188.02	1165	127.01	1672	159.1	gid protein
Synpcc7942_1316	Synpcc7942_1316	10	1.72	26	4.38	22	2.96	53	7.85	32	4.74	51	7.63	17	2.94	25	3.79	8	1.52	99	15.43	63	9.27	68	8.73	Mn transporter MntC
Synpcc7942_1317	Synpcc7942_1317	3	0.72	6	1.42	8	1.51	20	4.16	7	1.46	10	2.1	8	1.94	5	1.07	6	1.61	11	2.41	20	4.14	14	2.53	ATPase
Synpcc7942_1318	Synpcc7942_1318	18	3.76	17	3.49	18	2.95	49	8.84	51	9.21	64	11.66	24	5.05	21	3.88	30	6.95	29	5.51	35	6.27	61	9.54	manganese transport system membrane protein MntB
Synpcc7942_1319	Synpcc7942_1319	32	10.56	38	12.29	22	5.68	68	19.35	74	21.09	78	22.42	58	19.25	70	20.39	59	21.58	78	23.37	85	24.04	82	20.24	Uracil phosphoribosyltransferase
Synpcc7942_1320	Synpcc7942_1320	1355	252.23	856	156.24	1319	192.2	487	78.19	869	139.73	764	123.91	2038	381.69	1882	309.26	1131	233.42	613	103.64	515	82.2	463	64.5	conserved hypothetical protein
Synpcc7942_1321	Synpcc7942_1321	22	3.84	16	2.74	11	1.5	218	32.84	142	21.42	170	25.87	27	4.74	34	5.24	15	2.9	244	38.71	317	47.47	498	65.09	conserved hypothetical protein
Synpcc7942_1322	Synpcc7942_1322	2894	2261.21	2484	1903.01	3339	2042.19	9494	6398.43	8002	5400.45	5388	3667.79	4690	3686.84	4679	3227.27	3256	2820.61	7312	5189.06	7902	5293.77	9454	5527.78	photosystem I subunit IV psaE
Synpcc7942_1323	Synpcc7942_1323	31	6.5	22	4.53	23	3.78	147	26.61	81	14.68	105	19.2	93	19.63	70	12.97	51	11.86	241	45.93	238	42.82	297	46.64	DNA-(apurinic or apyrimidinic site) lyase / Formamidopyrimidine-DNA glycosylase
Synpcc7942_1324	Synpcc7942_1324	1719	110.95	1367	86.51	1666	84.17	1578	87.85	1128	62.89	1180	66.36	3034	197.03	3062	174.47	1546	110.64	2096	122.88	1426	78.92	2013	97.23	DEAD/DEAH box helicase-like
Synpcc7942_1325	Synpcc7942_1325	204	26.62	199	25.47	235	24.01	697	78.46	496	55.91	630	71.63	343	45.04	326	37.56	182	26.33	819	97.08	568	63.56	813	79.4	primary replicative DNA helicase
Synpcc7942_1326	Synpcc7942_1326	339	17.44	340	17.15	351	14.14	1184	52.55	1023	45.47	1144	51.29	409	21.17	490	22.26	272	15.52	2106	98.43	1527	67.37	1862	71.7	transcription-repair coupling factor
Synpcc7942_1327	Synpcc7942_1327	401	242.98	513	304.79	421	199.69	2321	1213.07	1543	807.58	2535	1338.27	292	178.01	347	185.61	263	176.69	3013	1658.21	2916	1514.97	3254	1475.5	hypothetical protein
Synpcc7942_1328	Synpcc7942_1328	82	37.17	133	59.11	101	35.84	530	207.23	287	112.37	895	353.46	42	19.15	59	23.61	75	37.69	1088	447.94	1395	542.18	1165	395.19	conserved hypothetical protein
Synpcc7942_1329	Synpcc7942_1329	228	64.78	322	89.7	372	82.74	489	119.84	659	161.73	916	226.75	238	68.03	318	79.76	334	105.21	566	146.06	704	171.5	593	126.08	conserved hypothetical protein
Synpcc7942_1330	Synpcc7942_1330	70	18.98	108	28.71	106	22.5	207	48.41	272	63.7	382	90.24	76	20.73	137	32.79	93	27.96	403	99.25	388	90.2	412	83.6	conserved hypothetical protein
Synpcc7942_1331	Synpcc7942_1331	182	183.18	250	246.71	239	188.3	674	585.12	1160	1008.44	1279	1121.53	303	306.82	362	321.63	301	335.88	778	711.2	521	449.6	794	598.02	CAB/ELIP/HLIP superfamily protein
Synpcc7942_1332	Synpcc7942_1332	100	28.69	86	24.19	86	19.31	276	68.29	389	96.39	385	96.22	170	49.07	149	37.73	121	38.48	409	106.57	328	80.68	357	76.64	conserved hypothetical protein
Synpcc7942_1333	Synpcc7942_1333	83	21.24	73	18.32	83	16.63	172	37.97	230	50.85	226	50.4	96	24.72	116	26.21	77	21.85	247	57.42	148	32.48	217	41.56	ExsB
Synpcc7942_1334	Synpcc7942_1334	44	5.61	58	7.25	65	6.48	125	13.74	79	8.7	111	12.32	60	7.69	72	8.1	48	6.78	209	24.19	177	19.34	166	15.83	aminodeoxychorismate synthase%2C subunit I
Synpcc7942_1335	Synpcc7942_1335	18	4.03	18	3.95	5	0.88	26	5.03	17	3.29	30	5.86	16	3.61	24	4.75	10	2.48	42	8.55	27	5.19	43	7.21	probable branched-chain amino acid aminotransferase
Synpcc7942_1336	Synpcc7942_1336	33	5.43	18	2.9	41	5.28	68	9.65	57	8.1	106	15.19	108	17.87	54	7.84	39	7.11	114	17.03	87	12.27	96	11.82	conserved hypothetical protein
Synpcc7942_1337	Synpcc7942_1337	161	6.66	176	7.14	170	5.51	672	23.99	1035	36.99	1042	37.57	396	16.49	344	12.57	252	11.56	1013	38.07	743	26.36	966	29.91	Integrins alpha chain
Synpcc7942_1338	Synpcc7942_1338	5352	1217.67	5724	1276.91	5530	984.87	14120	2770.97	12010	2360.19	11801	2339.21	5340	1222.35	6635	1332.59	5316	1340.96	16475	3404.48	18129	3536.51	19936	3394.27	conserved hypothetical protein
Synpcc7942_1339	Synpcc7942_1339	72	65.78	133	119.14	96	68.65	404	318.35	284	224.1	301	239.58	42	38.6	74	59.68	50	50.64	724	600.75	775	607.06	672	459.41	conserved hypothetical protein
Synpcc7942_1340	Synpcc7942_1340	923	283.99	1102	332.45	1133	272.88	2365	627.64	3442	914.74	4002	1072.78	1143	353.82	1555	422.35	1142	389.57	2017	563.66	1581	417.08	2179	501.71	peptide deformylase
Synpcc7942_1341	Synpcc7942_1341	99	16.24	101	16.24	139	17.85	510	72.16	603	85.44	964	137.77	135	22.28	113	16.36	79	14.37	514	76.58	605	85.09	675	82.86	conserved hypothetical protein
Synpcc7942_1342	Synpcc7942_1342	19	3.1	42	6.72	36	4.6	176	24.77	92	12.96	137	19.47	29	4.76	30	4.32	28	5.06	248	36.75	251	35.11	335	40.9	GDP-mannose 4%2C6-dehydratase
Synpcc7942_1343	Synpcc7942_1343	499	79.44	772	120.51	606	75.52	1824	250.47	2098	288.5	1959	271.72	552	88.41	665	93.46	686	121.08	3832	554.09	2864	390.94	3452	411.25	NADH dehydrogenase subunit 1
Synpcc7942_1344	Synpcc7942_1344	710	207.69	1060	304.03	952	217.99	1427	360.05	2092	528.58	1456	371.07	576	169.52	808	208.65	820	265.94	4103	1090.11	2272	569.84	3185	697.21	NADH-plastoquinone oxidoreductase%2C I subunit NADH-quinone oxidoreductase%2C chain I
Synpcc7942_1345	Synpcc7942_1345	1079	317.19	1564	450.8	1250	287.64	1815	460.22	2475	628.45	1712	438.47	827	244.6	1032	267.81	1169	381.01	4420	1180.15	2525	636.43	3425	753.46	NADH dehydrogenase subunit 6
Synpcc7942_1346	Synpcc7942_1346	264	150.74	345	193.15	230	102.8	264	130.02	404	199.25	277	137.8	177	101.68	240	120.97	306	193.71	682	353.69	349	170.86	569	243.12	NADH dehydrogenase subunit 4L
Synpcc7942_1347	Synpcc7942_1347	15	2.68	25	4.38	19	2.66	96	14.81	101	15.6	154	24	33	5.94	25	3.95	23	4.56	199	32.33	169	25.92	144	19.27	2-hydroxyacid dehydrogenase-like
Synpcc7942_1348	Synpcc7942_1348	17	10.09	32	18.63	40	18.59	155	79.39	146	74.89	236	122.1	39	23.3	43	22.54	23	15.14	173	93.31	167	85.03	223	99.1	hypothetical protein
Synpcc7942_1349	Synpcc7942_1349	34	8.82	49	12.46	50	10.15	139	31.09	90	20.16	151	34.11	40	10.44	86	19.69	46	13.22	98	23.08	169	37.57	140	27.17	conserved hypothetical protein
Synpcc7942_1350	Synpcc7942_1350	1	0.58	0	0	0	0	3	1.51	1	0.5	4	2.03	1	0.59	0	0	4	2.58	14	7.4	18	8.98	11	4.79	hypothetical protein
Synpcc7942_1351	Synpcc7942_1351	9	2.26	8	1.97	12	2.35	66	14.26	31	6.71	45	9.82	15	3.78	9	1.99	11	3.06	78	17.75	99	21.27	72	13.5	HAD-superfamily hydrolase subfamily IA%2C variant 3
Synpcc7942_1352	Synpcc7942_1352	763	68.96	871	77.19	1057	74.78	1788	139.39	1079	84.24	1499	118.04	1408	128.04	1191	95.03	988	99.01	2749	225.67	2736	212.03	3521	238.15	acetyl-coenzyme A synthetase
Synpcc7942_1353	Synpcc7942_1353	5	1.33	10	2.61	5	1.04	17	3.9	14	3.22	28	6.5	7	1.88	6	1.41	4	1.18	54	13.06	44	10.05	64	12.75	conserved hypothetical protein
Synpcc7942_1354	Synpcc7942_1354	57	6.78	45	5.25	62	5.78	44	4.52	51	5.24	82	8.5	208	24.9	103	10.82	53	6.99	69	7.46	35	3.57	42	3.74	putative export protein
Synpcc7942_1355	Synpcc7942_1355	792	50.57	461	28.86	953	47.63	839	46.21	686	37.83	749	41.67	1615	103.75	1199	67.58	612	43.33	1156	67.04	676	37.01	1369	65.41	response regulator receiver modulated diguanylate cyclase/phosphodiesterase with PAS/PAC sensor(s)
Synpcc7942_1356	Synpcc7942_1356	97	37.9	75	28.73	88	26.91	127	42.8	104	35.09	182	61.95	139	54.63	120	41.38	87	37.68	208	73.81	107	35.84	203	59.35	response regulator receiver domain protein (CheY-like)
Synpcc7942_1357	Synpcc7942_1357	1137	37.34	990	31.88	1475	37.92	2594	73.49	1614	45.79	1838	52.59	2616	86.44	1876	54.39	1166	42.46	2491	74.31	2163	60.91	3576	87.89	multi-sensor signal transduction histidine kinase
Synpcc7942_1358	Synpcc7942_1358	191	42.96	263	58	277	48.77	658	127.66	386	74.99	564	110.53	411	93.01	352	69.89	215	53.62	703	143.62	703	135.58	814	137.02	conserved hypothetical protein
Synpcc7942_1359	Synpcc7942_1359	455	67.21	490	70.97	637	73.66	2683	341.85	2936	374.61	2885	371.29	730	108.49	917	119.57	603	98.76	2632	353.12	2063	261.29	2618	289.4	coenzyme F420 hydrogenase
Synpcc7942_1360	Synpcc7942_1360	24	3.26	32	4.26	27	2.87	380	44.54	151	17.72	281	33.27	44	6.02	45	5.4	19	2.86	628	77.51	972	113.25	923	93.86	cell envelope-related transcriptional attenuator
Synpcc7942_1361	Synpcc7942_1361	994	351.34	912	316.07	1133	313.48	825	251.53	1236	377.36	1298	399.72	1001	355.98	1168	364.44	966	378.56	744	238.85	726	220.02	780	206.32	conserved hypothetical protein
Synpcc7942_1362	Synpcc7942_1362	2374	870.2	3170	1139.32	3488	1000.82	1659	524.53	1064	336.88	1454	464.34	2324	857.07	2684	868.49	2219	901.81	1982	659.86	2135	671	2117	580.7	conserved hypothetical protein
Synpcc7942_1363	Synpcc7942_1363	753	465.78	1172	710.82	1093	529.23	433	231.02	640	341.94	450	242.51	823	512.18	835	455.94	970	665.23	1026	576.42	899	476.79	766	354.57	hypothetical protein
Synpcc7942_1364	Synpcc7942_1364	331	141.41	401	167.97	436	145.8	1300	479.03	1263	466.05	1163	432.87	535	229.95	607	228.91	474	224.51	1494	579.7	1332	487.9	1537	491.37	conserved hypothetical protein
Synpcc7942_1365	Synpcc7942_1365	38	9.68	26	6.5	77	15.36	140	30.78	121	26.64	159	35.3	120	30.77	95	21.37	41	11.59	163	37.73	160	34.96	213	40.62	Multiple antibiotic resistance (MarC)-related proteins
Synpcc7942_1366	Synpcc7942_1366	30	5.86	44	8.43	43	6.57	167	28.14	77	12.99	82	13.96	41	8.06	51	8.79	41	8.88	196	34.77	197	32.99	186	27.19	1%2C4-dihydroxy-2-naphthoate phytyltransferase
Synpcc7942_1367	Synpcc7942_1367	8	1.04	9	1.15	21	2.14	85	9.55	41	4.61	71	8.06	12	1.57	14	1.61	4	0.58	112	13.25	141	15.74	120	11.69	cytochrome P450
Synpcc7942_1368	Synpcc7942_1368	106	56.2	89	46.27	117	48.56	323	147.71	214	98	196	90.54	137	73.08	142	66.46	113	66.43	209	100.65	284	129.1	274	108.71	conserved hypothetical protein
Synpcc7942_1369	Synpcc7942_1369	69	19.33	66	18.13	95	20.83	419	101.23	308	74.52	472	115.19	99	27.9	119	29.42	75	23.29	479	121.86	430	103.27	580	121.57	DNA replication and repair protein RecR
Synpcc7942_1370	Synpcc7942_1370	31	23.01	36	26.2	53	30.79	142	90.92	71	45.52	137	88.6	109	81.4	103	67.49	72	59.25	162	109.22	160	101.83	217	120.54	hypothetical protein
Synpcc7942_1371	Synpcc7942_1371	107	16.38	116	17.41	136	16.29	194	25.61	156	20.62	268	35.73	265	40.8	162	21.89	104	17.65	311	43.23	292	38.32	316	36.19	magnesium and cobalt transport protein CorA
Synpcc7942_1372	Synpcc7942_1372	668	33.31	515	25.18	794	30.99	1953	83.99	2379	102.45	2242	97.39	1052	52.77	947	41.68	621	34.33	1882	85.23	1455	62.2	2063	76.97	methionine synthase (B12-dependent)
Synpcc7942_1373	Synpcc7942_1373	1273	325.83	1415	355.12	1480	296.53	3634	802.3	4436	980.73	4491	1001.49	1366	351.77	1412	319.04	1250	354.73	3608	838.77	4932	1082.37	6184	1184.49	hydrogenase accessory protein
Synpcc7942_1374	Synpcc7942_1374	182	19.87	197	21.08	207	17.69	422	39.73	314	29.61	389	36.99	323	35.47	276	26.6	162	19.61	737	73.07	651	60.93	608	49.67	ribosomal large subunit pseudouridine synthase D
Synpcc7942_1375	Synpcc7942_1375	116	39.59	185	61.9	194	51.83	341	100.38	745	219.61	1091	324.39	248	85.15	270	81.34	217	82.11	842	260.99	658	192.54	742	189.5	conserved hypothetical protein
Synpcc7942_1376	Synpcc7942_1376	86	25.66	84	24.58	154	35.97	673	173.22	333	85.83	504	131.03	151	45.33	142	37.41	120	39.7	788	213.57	934	238.97	846	188.91	hypothetical protein
Synpcc7942_1377	Synpcc7942_1377	1347	102.55	1086	81.07	1639	97.67	3996	262.4	3114	204.77	3097	205.42	2687	205.81	2221	149.26	1115	94.11	4477	309.57	4016	262.14	4714	268.56	metal dependent phosphohydrolase
Synpcc7942_1378	Synpcc7942_1378	20	2.87	25	3.52	33	3.71	97	12	77	9.54	73	9.12	26	3.75	47	5.95	29	4.61	92	11.99	84	10.33	90	9.66	conserved hypothetical protein
Synpcc7942_R0048	Synpcc7942_R0048	3	6.52	4	8.52	1	1.7	4	7.5	5	9.38	4	7.57	1	2.19	2	3.84	1	2.41	4	7.89	5	9.31	17	27.64	tRNA-Leu
Synpcc7942_1379	Synpcc7942_1379	110	14.39	150	19.24	137	14.03	431	48.62	220	24.85	459	52.31	121	15.92	162	18.7	95	13.78	348	41.34	458	51.36	527	51.58	acetyl-coenzyme A carboxylase carboxyl transferase subunit alpha / biotin carboxylase
Synpcc7942_1380	Synpcc7942_1380	48	4.96	60	6.08	59	4.77	132	11.76	58	5.17	117	10.53	203	21.09	85	7.75	67	7.67	208	19.51	158	13.99	156	12.06	sulfate permease
Synpcc7942_1381	Synpcc7942_1381	480	44.4	338	30.65	461	33.38	739	58.96	627	50.09	561	45.21	696	64.77	599	48.91	423	43.38	619	52	511	40.53	803	55.58	ATPase
Synpcc7942_1382	Synpcc7942_1382	767	51.18	669	43.77	1004	52.44	1041	59.91	289	16.66	305	17.73	1593	106.94	1193	70.27	601	44.46	1056	63.99	1135	64.93	1834	91.57	diguanylate cyclase/phosphodiesterase (GGDEF %26 EAL domains) with PAS/PAC sensor(s)
Synpcc7942_1383	Synpcc7942_1383	575	199.68	652	222	743	201.97	2651	794.06	1767	530.01	2392	723.7	556	194.26	861	263.94	886	341.12	2128	671.18	2331	694.05	2559	665	Inorganic diphosphatase
Synpcc7942_1384	Synpcc7942_1384	1565	329.55	1909	394.15	1931	318.29	2792	507.11	1705	310.11	1584	290.6	1715	363.34	1700	316.01	1374	320.78	2406	460.16	2598	469.06	2683	422.79	conserved hypothetical protein
Synpcc7942_1385	Synpcc7942_1385	113	90.68	76	59.8	103	64.7	152	105.21	235	162.89	239	167.09	227	183.27	258	182.76	169	150.36	172	125.36	126	86.69	197	118.3	conserved hypothetical protein
Synpcc7942_1386	Synpcc7942_1386	127	19.95	146	22.49	177	21.77	311	42.14	503	68.25	555	75.96	234	36.98	250	34.67	185	32.22	371	52.94	343	46.2	480	56.43	cob(I)yrinic acid a%2Cc-diamide adenosyltransferase
Synpcc7942_1387	Synpcc7942_1387	111	23.88	119	25.1	163	27.45	446	82.77	585	108.72	772	144.71	179	38.75	209	39.69	136	32.44	538	105.13	506	93.34	504	81.15	conserved hypothetical protein
Synpcc7942_1388	Synpcc7942_1388	35	8.73	36	8.81	50	9.77	112	24.1	142	30.6	255	55.43	50	12.55	70	15.42	42	11.62	202	45.78	229	48.99	178	33.23	Carbonate dehydratase
Synpcc7942_1389	Synpcc7942_1389	2275	374.22	3902	629.34	2647	340.83	2550	361.8	3184	452.39	2642	378.63	615	101.78	4829	701.21	4601	839.11	8792	1313.55	9162	1292.19	12794	1574.88	photosystem q(b) protein
Synpcc7942_1390	Synpcc7942_1390	41	21.17	52	26.33	52	21.02	443	197.31	724	322.91	785	353.15	77	40	94	42.85	68	38.93	584	273.89	617	273.17	794	306.81	protein kinase C inhibitor
Synpcc7942_1391	Synpcc7942_1391	69	7.99	25	2.84	52	4.71	37	3.69	16	1.6	19	1.92	291	33.89	116	11.85	50	6.42	43	4.52	59	5.86	45	3.9	Mg chelatase-related protein
Synpcc7942_1392	Synpcc7942_1392	338	14.8	599	25.72	489	16.76	60	2.27	84	3.18	295	11.26	284	12.51	599	23.16	647	31.41	116	4.61	113	4.24	134	4.39	alkaline phosphatase
Synpcc7942_1393	Synpcc7942_1393	22	4.28	31	5.92	46	7.01	38	6.38	27	4.54	66	11.2	37	7.25	28	4.81	28	6.04	83	14.68	87	14.52	115	16.76	histone deacetylase/AcuC/AphA family protein-like
Synpcc7942_1394	Synpcc7942_1394	576	58.17	504	49.91	622	49.17	1235	107.58	1688	147.24	1725	151.78	933	94.8	851	75.87	605	67.74	1614	148.04	1341	116.12	1637	123.71	PDZ/DHR/GLGF
Synpcc7942_1395	Synpcc7942_1395	40	16.97	28	11.64	36	11.95	63	23.05	69	25.28	76	28.09	88	37.55	73	27.33	40	18.81	60	23.11	46	16.73	77	24.44	conserved hypothetical protein
Synpcc7942_1396	Synpcc7942_1396	123	84.93	122	82.6	155	83.78	150	89.34	209	124.65	194	116.71	313	217.44	225	137.15	142	108.71	154	96.58	144	85.25	207	106.96	conserved hypothetical protein
Synpcc7942_1397	Synpcc7942_1397	730	97.85	498	65.45	876	91.92	3066	354.49	3732	432.1	3035	354.44	1880	253.54	1591	188.26	921	136.88	3236	393.98	3125	359.16	4354	436.75	conserved hypothetical protein
Synpcc7942_1398	Synpcc7942_1398	367	29.41	329	25.85	465	29.17	2268	156.77	623	43.12	561	39.17	1238	99.82	1160	82.06	355	31.54	989	71.99	835	57.37	1426	85.52	Cellulose synthase (UDP-forming)
Synpcc7942_1399	Synpcc7942_1399	218	33.62	143	21.63	219	26.44	1939	257.96	620	82.6	733	98.5	837	129.89	746	101.57	301	51.47	1170	163.9	1052	139.12	1962	226.46	conserved hypothetical protein
Synpcc7942_1400	Synpcc7942_1400	179	28.42	188	29.27	201	24.98	2157	295.4	660	90.51	877	121.32	556	88.82	482	67.56	254	44.71	1841	265.49	1786	243.14	2705	321.4	Endo-1%2C4-beta-xylanase
Synpcc7942_1401	Synpcc7942_1401	1123	529.25	1171	541.11	1092	402.85	592	240.65	918	373.69	961	394.59	1262	598.39	1662	691.44	1393	727.87	830	355.28	834	337.01	1023	360.79	conserved hypothetical protein
Synpcc7942_1402	Synpcc7942_1402	213	30.12	187	25.92	264	29.22	666	81.22	390	47.63	359	44.22	521	74.11	361	45.06	244	38.25	533	68.45	825	100.01	1000	105.8	conserved hypothetical protein
Synpcc7942_1403	Synpcc7942_1403	89	20.41	83	18.66	128	22.97	210	41.53	221	43.77	196	39.15	102	23.53	119	24.08	78	19.83	257	53.52	172	33.81	207	35.52	Hydroxyacylglutathione hydrolase
Synpcc7942_1404	Synpcc7942_1404	37	9.55	29	7.34	51	10.31	118	26.28	129	28.77	117	26.32	49	12.73	63	14.36	35	10.02	121	28.37	154	34.09	126	24.34	two component transcriptional regulator%2C winged helix family
Synpcc7942_1405	Synpcc7942_1405	1474	497.33	2085	689.76	1934	510.78	911	265.12	678	197.59	983	288.96	944	320.45	1166	347.28	1007	376.69	1604	491.54	1410	407.9	1462	369.13	conserved hypothetical protein
Synpcc7942_1406	Synpcc7942_1406	174	28	248	39.13	251	31.62	599	83.15	385	53.52	231	32.39	179	28.98	313	44.46	143	25.51	848	123.95	893	123.22	1225	147.52	ATPase
Synpcc7942_1407	Synpcc7942_1407	879	95.95	1274	136.36	1251	106.89	2339	220.23	987	93.06	356	33.86	577	63.37	797	76.8	544	65.84	2661	263.82	2998	280.59	4458	364.16	iron(III) ABC transporter permease protein
Synpcc7942_1408	Synpcc7942_1408	27	7.49	29	7.89	27	5.86	188	45	123	29.48	166	40.13	26	7.26	56	13.72	30	9.23	466	117.45	345	82.08	645	133.94	membrane-associated protein
Synpcc7942_1409	Synpcc7942_1409	257	44.75	528	90.15	289	39.39	1199	180.1	1487	223.67	557	84.51	156	27.33	284	43.66	228	44.02	1928	304.94	1842	275.03	2004	261.15	iron transport system substrate-binding protein
Synpcc7942_1410	Synpcc7942_1410	5670	622.36	5141	553.29	6587	565.96	11296	1069.46	15950	1512.2	18580	1776.8	6872	758.89	7376	714.69	5474	666.16	11366	1133.12	9889	930.67	12137	996.93	2-isopropylmalate synthase
Synpcc7942_1411	Synpcc7942_1411	95	23.9	118	29.11	78	15.36	276	59.9	255	55.42	481	105.44	181	45.82	157	34.87	134	37.38	414	94.61	484	104.42	504	94.9	conserved hypothetical protein
Synpcc7942_1412	Synpcc7942_1412	1247	493.66	1080	419.21	1242	384.88	2011	686.69	2638	902.05	3331	1148.88	1793	714.14	1878	656.3	1370	601.31	2258	811.89	2375	806.15	2317	686.41	conserved hypothetical protein
Synpcc7942_1413	Synpcc7942_1413	37	8.72	53	12.25	41	7.56	58	11.79	122	24.83	140	28.74	50	11.85	79	16.43	61	15.94	158	33.82	167	33.74	165	29.1	conserved hypothetical protein
Synpcc7942_1414	Synpcc7942_1414	540	132.51	501	120.54	577	110.83	754	159.59	1066	225.94	1281	273.86	467	115.29	646	139.93	460	125.15	1080	240.7	915	192.51	1109	203.64	ATPase
Synpcc7942_1415	Synpcc7942_1415	1184	134.69	1826	203.67	1831	163.05	5459	535.65	9006	884.93	8441	836.59	1153	131.96	1766	177.34	1532	193.22	9660	998.1	6845	667.64	8241	701.55	Proton-translocating NADH-quinone oxidoreductase%2C chain N
Synpcc7942_1416	Synpcc7942_1416	2324	156.11	2145	141.28	2942	154.7	6310	365.61	8201	475.84	9679	566.46	3819	258.1	3708	219.88	2501	186.27	6850	417.93	6368	366.77	8046	404.46	DNA topoisomerase I
Synpcc7942_1417	Synpcc7942_1417	127	22.99	112	19.88	136	19.27	272	42.47	425	66.46	532	83.91	217	39.53	243	38.84	129	25.89	577	94.88	386	59.92	425	57.58	conserved hypothetical protein
Synpcc7942_1418	Synpcc7942_1418	6	5.16	9	7.59	7	4.72	27	20.04	4	2.97	6	4.5	8	6.93	16	12.16	5	4.77	33	25.79	21	15.5	31	19.96	hypothetical protein
Synpcc7942_1419	Synpcc7942_1419	771	159.52	750	152.15	1044	169.09	30461	5436.26	2037	364.04	837	150.88	1778	370.12	1930	352.51	1088	249.59	3719	698.89	6900	1224.08	7876	1219.47	light-independent protochlorophyllide reductase%2C iron-sulfur ATP-binding protein
Synpcc7942_1420	Synpcc7942_1420	635	80.74	803	100.12	958	95.35	14443	1584.08	399	43.82	380	42.1	1799	230.15	2090	234.6	1061	149.58	1535	177.28	2900	316.17	4141	394.04	light-independent protochlorophyllide reductase%2C N subunit
Synpcc7942_1421	Synpcc7942_1421	380	219.08	429	242.51	352	158.85	3979	1978.67	2698	1343.54	1947	977.96	604	350.34	683	347.6	400	255.68	3492	1828.53	4732	2339.1	4793	2067.85	putative carboxysome assembly protein
Synpcc7942_1422	Synpcc7942_1422	77	45.72	55	32.02	59	27.42	744	381.08	470	241.07	336	173.83	23	13.74	44	23.06	62	40.82	1130	609.46	1580	804.45	1397	620.79	carbon dioxide concentrating mechanism protein CcmL
Synpcc7942_1423	Synpcc7942_1423	519	57.07	689	74.29	369	31.76	3096	293.66	2541	241.35	1378	132.02	129	14.27	249	24.17	260	31.7	7234	722.52	8061	760.04	6981	574.48	Carbonate dehydratase
Synpcc7942_1424	Synpcc7942_1424	24	8.8	49	17.61	45	12.91	88	27.82	107	33.88	59	18.84	29	10.69	45	14.56	29	11.79	234	77.91	222	69.77	224	61.44	carbon dioxide concentrating mechanism protein
Synpcc7942_1425	Synpcc7942_1425	560	120.05	597	125.49	686	115.12	788	145.71	819	151.65	1068	199.47	950	204.9	725	137.2	488	115.99	1202	234.04	1032	189.69	1125	180.48	carbon dioxide concentrating mechanism protein CcmO
Synpcc7942_1426	Synpcc7942_1426	6593	827.71	8398	1033.75	8369	822.44	36813	3986.37	19560	2121.06	16728	1829.67	5999	757.73	7505	831.74	6749	939.4	43296	4936.88	57514	6190.91	54969	5164.23	ribulose-1%2C5-bisphosphate carboxylase/oxygenase large subunit
Synpcc7942_1427	Synpcc7942_1427	1520	805.9	1829	950.82	1908	791.87	5520	2524.4	3342	1530.5	2298	1061.51	1227	654.52	1423	666.01	1501	882.34	5917	2849.38	7553	3433.55	6936	2751.95	ribulose 1%2C5-bisphosphate carboxylase small subunit
Synpcc7942_1428	Synpcc7942_1428	45	6.75	62	9.12	62	7.28	142	18.37	222	28.75	259	33.84	45	6.79	78	10.33	57	9.48	230	31.33	226	29.06	233	26.15	phosphoribosylaminoimidazole carboxylase
Synpcc7942_1429	Synpcc7942_1429	441	191.15	436	185.3	570	193.4	585	218.71	317	118.68	371	140.1	697	303.95	562	215.04	305	146.57	816	321.24	798	296.57	937	303.93	conserved hypothetical protein
Synpcc7942_1430	Synpcc7942_1430	1475	280.73	1745	325.64	1820	271.15	2126	349.02	1150	189.06	2218	367.79	2039	390.44	1954	328.3	1304	275.17	2506	433.2	2277	371.58	3020	430.13	conserved hypothetical protein
Synpcc7942_1431	Synpcc7942_1431	3227	1312.51	3286	1310.44	3785	1205.05	3253	1141.22	7122	2502.04	9856	3492.52	3489	1427.72	4857	1743.86	3508	1581.9	4319	1595.5	4591	1601.02	4987	1517.87	Peptidylprolyl isomerase
Synpcc7942_1432	Synpcc7942_1432	1813	191.57	1557	161.31	2051	169.64	3517	320.53	4679	427.03	6033	555.38	3126	332.31	3080	287.28	1731	202.78	4500	431.86	3261	295.43	4517	357.16	GTP cyclohydrolase II / 3%2C4-dihydroxy-2-butanone 4-phosphate synthase
Synpcc7942_1433	Synpcc7942_1433	99	16.65	104	17.15	133	17.51	1136	164.83	539	78.32	944	138.35	89	15.06	139	20.64	96	17.9	632	96.56	921	132.84	896	112.79	N-acetyl-gamma-glutamyl-phosphate reductase
Synpcc7942_1434	Synpcc7942_1434	1291	383.31	1619	471.32	1421	330.26	9642	2469.31	5761	1477.45	6291	1627.35	1797	536.8	2404	630.09	1968	647.84	13473	3633.29	13085	3331.09	15370	3415.02	conserved hypothetical protein
Synpcc7942_1435	Synpcc7942_1435	47	4.79	87	8.69	48	3.83	497	43.66	222	19.53	268	23.78	96	9.84	83	7.46	68	7.68	735	68	596	52.05	603	45.96	2-succinyl-6-hydroxy-2%2C4-cyclohexadiene-1-carboxylate synthase
Synpcc7942_1436	Synpcc7942_1436	25	9.96	30	11.72	10	3.12	97	33.34	20	6.88	28	9.72	15	6.01	26	9.15	27	11.93	71	25.7	134	45.79	117	34.89	conserved hypothetical protein
Synpcc7942_1437	Synpcc7942_1437	458	292.44	491	307.4	649	324.38	1201	661.45	980	540.49	1556	865.6	701	450.33	661	372.58	486	344.05	856	496.43	935	511.88	866	413.79	conserved hypothetical protein
Synpcc7942_1438	Synpcc7942_1438	3822	1375.51	4448	1569.58	4704	1325.19	2888	896.5	4115	1279.18	3808	1194	6447	2334.37	6490	2061.85	5203	2076.07	4342	1419.29	3555	1096.98	3997	1076.46	putative anti-sigma regulatory factor
Synpcc7942_1439	Synpcc7942_1439	201	22.35	276	30.09	275	23.94	1828	175.34	753	72.33	1597	154.72	173	19.36	187	18.36	147	18.12	1715	173.22	4234	403.69	2529	210.45	proton-translocating NADH-quinone oxidoreductase%2C chain M
Synpcc7942_1440	Synpcc7942_1440	17	3.29	18	3.41	24	3.63	54	9.01	21	3.51	50	8.43	21	4.09	26	4.44	13	2.79	85	14.93	91	15.09	99	14.33	homoserine kinase
Synpcc7942_1441	Synpcc7942_1441	14	2.55	12	2.14	9	1.28	32	5.03	29	4.56	45	7.14	6	1.1	13	2.09	6	1.21	24	3.97	44	6.87	44	6	adenosylcobinamide-phosphate synthase
Synpcc7942_1442	Synpcc7942_1442	33	13.51	26	10.44	61	19.55	146	51.57	148	52.35	243	86.7	56	23.07	50	18.08	42	19.07	226	84.06	177	62.15	197	60.37	conserved hypothetical protein
Synpcc7942_R0049	Synpcc7942_R0049	1	2.47	6	14.56	2	3.87	8	17.07	7	14.96	20	43.11	0	0	1	2.18	1	2.74	16	35.96	24	50.91	8	14.81	tRNA-Lys
Synpcc7942_1443	Synpcc7942_1443	11675	1936.55	14112	2295.14	13197	1713.51	44081	6306.76	60868	8720.7	55388	8004.3	9930	1657.15	14520	2126.08	15713	2889.67	42464	6397.41	51447	7316.76	56320	6990.82	fructose-bisphosphate aldolase
Synpcc7942_1444	Synpcc7942_1444	0	0	0	0	0	0	5	2.61	6	3.14	11	5.81	2	1.22	6	3.21	0	0	5	2.75	3	1.56	7	3.17	hypothetical protein
Synpcc7942_1445	Synpcc7942_1445	145	23.15	83	12.99	124	15.49	473	65.13	167	23.03	232	32.27	446	71.63	394	55.52	138	24.42	436	63.21	347	47.49	522	62.36	conserved hypothetical protein
Synpcc7942_1446	Synpcc7942_1446	407	172.63	264	109.79	526	174.64	2121	775.98	681	249.5	812	300.07	1235	527.03	938	351.21	481	226.2	926	356.74	1120	407.32	1390	441.2	conserved hypothetical protein
Synpcc7942_1447	Synpcc7942_1447	138	30.02	128	27.3	173	29.46	721	135.27	174	32.69	210	39.8	139	30.42	184	35.33	88	21.22	553	109.25	581	108.36	822	133.8	Carbonate dehydratase
Synpcc7942_1448	Synpcc7942_1448	1172	216.81	1288	233.62	1429	206.93	1600	255.3	2359	376.94	2331	375.69	1578	293.7	1791	292.47	1306	267.86	2279	382.92	1528	242.36	1911	264.55	quinolinate synthetase A
Synpcc7942_1449	Synpcc7942_1449	402	67.06	395	64.6	486	63.46	836	120.28	1214	174.91	1451	210.87	414	69.48	528	77.75	350	64.73	729	110.44	730	104.4	666	83.13	UDP-3-O-[3-hydroxymyristoyl] glucosamine N-acyltransferase
Synpcc7942_1450	Synpcc7942_1450	71	15.79	82	17.88	72	12.53	321	61.58	233	44.76	335	64.91	118	26.4	87	17.08	72	17.75	474	95.75	443	84.48	576	95.86	ATPase
Synpcc7942_1451	Synpcc7942_1451	1067	411.43	1310	495.28	1665	502.56	1931	642.24	2615	870.96	3707	1245.35	1115	432.56	1377	468.72	1046	447.18	2219	777.15	2342	774.3	2588	746.78	conserved hypothetical protein
Synpcc7942_1452	Synpcc7942_1452	73	9.05	99	12.03	90	8.73	111	11.87	114	12.21	193	20.85	119	14.84	135	14.77	73	10.03	182	20.49	161	17.11	206	19.11	DNA repair protein RadA
Synpcc7942_1453	Synpcc7942_1453	89	21.57	76	18.06	99	18.78	614	128.36	658	137.75	639	134.94	90	21.95	124	26.53	132	35.47	840	184.92	745	154.82	723	131.14	two component transcriptional regulator%2C winged helix family
Synpcc7942_1454	Synpcc7942_1454	144	24.64	202	33.89	227	30.41	1822	268.94	775	114.56	1045	155.8	209	35.98	250	37.77	176	33.39	1425	221.49	1549	227.28	1911	244.73	phosphate:acyl-[acyl carrier protein] acyltransferase
Synpcc7942_1455	Synpcc7942_1455	16	2.83	27	4.68	34	4.7	519	79.12	226	34.5	304	46.81	34	6.05	62	9.67	27	5.29	264	42.38	341	51.67	308	40.73	3-oxoacyl-[acyl-carrier-protein] synthase III
Synpcc7942_1456	Synpcc7942_1456	24	4.85	14	2.77	36	5.69	212	36.93	144	25.12	145	25.52	20	4.06	22	3.92	18	4.03	203	37.24	156	27.02	188	28.42	malonyl CoA-acyl carrier protein transacylase
Synpcc7942_1457	Synpcc7942_1457	16	4.2	34	8.76	27	5.55	99	22.44	86	19.52	97	22.21	13	3.44	19	4.41	13	3.79	157	37.47	116	26.13	125	24.58	1-acyl-sn-glycerol-3-phosphate acyltransferases
Synpcc7942_1458	Synpcc7942_1458	90	28.28	116	35.74	100	24.59	379	102.71	379	102.85	557	152.47	56	17.7	94	26.07	75	26.13	385	109.87	401	108.03	343	80.65	conserved hypothetical protein
Synpcc7942_1459	Synpcc7942_1459	494	141.71	724	203.64	521	116.99	684	169.25	1194	295.86	1831	457.62	629	181.54	726	183.85	764	242.99	625	162.85	612	150.53	551	118.29	conserved hypothetical protein
Synpcc7942_1460	Synpcc7942_1460	1766	1219.4	1466	992.52	2000	1081	1077	641.44	2735	1631.19	2505	1506.95	2860	1986.84	2513	1531.76	2043	1564.02	1002	628.4	950	562.43	1006	519.81	conserved hypothetical protein
Synpcc7942_1461	Synpcc7942_1461	24	3.4	16	2.22	22	2.44	35	4.28	17	2.08	39	4.82	271	38.64	289	36.16	104	16.34	175	22.53	120	14.58	67	7.11	thiol oxidoreductase-like
Synpcc7942_1462	Synpcc7942_1462	12	2	20	3.26	24	3.12	9	1.29	10	1.44	10	1.45	241	40.33	323	47.43	109	20.1	170	25.68	88	12.55	84	10.46	imelysin. Metallo peptidase. MEROPS family M75
Synpcc7942_1463	Synpcc7942_1463	81	8.84	58	6.21	153	13.07	226	21.28	172	16.22	216	20.54	1131	124.21	1452	139.91	444	53.73	503	49.87	356	33.32	420	34.31	probable porin
Synpcc7942_1464	Synpcc7942_1464	23171	2586.36	40737	4458.41	43680	3816.5	156507	15068.1	74431	7176.08	82358	8009.12	10463	1175.01	17384	1712.91	9166	1134.33	106663	10813.5	119545	11440.9	120571	10071.2	probable porin
Synpcc7942_1465	Synpcc7942_1465	39	15.24	35	13.41	20	6.12	180	60.65	111	37.46	284	96.66	74	29.09	74	25.52	52	22.52	264	93.68	268	89.77	278	81.27	transcriptional regulator%2C BadM/Rrf2 family
Synpcc7942_1466	Synpcc7942_1466	645	114.33	627	108.97	802	111.28	895	136.84	1350	206.7	1298	200.46	976	174.06	926	144.9	813	159.78	1267	203.98	1231	187.09	1601	212.37	cysteine synthase
Synpcc7942_1467	Synpcc7942_1467	123	31.76	97	24.56	156	31.53	378	84.18	378	84.3	503	113.14	258	67.02	246	56.07	164	46.94	564	132.26	415	91.87	660	127.52	Heat shock protein DnaJ-like
Synpcc7942_1468	Synpcc7942_1468	507	136.85	621	164.35	565	119.38	174	40.51	161	37.54	255	59.97	316	85.81	420	100.07	301	90.08	450	110.32	318	73.59	456	92.11	putative multicomponent Na+:H+ antiporter subunit B
Synpcc7942_1469	Synpcc7942_1469	275	84.18	323	96.94	261	62.54	193	50.96	155	40.98	255	68	268	82.53	290	78.36	187	63.46	487	135.39	283	74.27	480	109.95	putative multicomponent Na+:H+ antiporter subunit B
Synpcc7942_1470	Synpcc7942_1470	64	38.78	93	55.25	67	31.78	45	23.52	40	20.94	47	24.81	73	44.5	72	38.51	30	20.15	175	96.31	82	42.6	146	66.2	conserved hypothetical protein
Synpcc7942_1471	Synpcc7942_1471	217	149.84	248	167.9	282	152.42	113	67.3	113	67.39	210	126.33	178	123.66	192	117.03	118	90.33	313	196.3	178	105.38	286	147.78	conserved hypothetical protein
Synpcc7942_1472	Synpcc7942_1472	122	56.16	140	63.19	149	53.69	64	25.41	85	33.8	128	51.33	80	37.05	98	39.82	69	35.22	264	110.38	136	53.68	234	80.61	conserved hypothetical protein
Synpcc7942_1473	Synpcc7942_1473	372	45.93	445	53.87	489	47.26	217	23.11	159	16.95	246	26.46	353	43.85	310	33.78	195	26.69	739	82.86	371	39.27	662	61.16	putative multicomponent Na+:H+ antiporter subunit D
Synpcc7942_1474	Synpcc7942_1474	97	51.43	75	38.99	108	44.82	103	47.1	82	37.55	86	39.73	85	45.34	96	44.93	49	28.8	219	105.46	144	65.46	267	105.94	putative multicomponent Na+:H+ antiporter subunit C
Synpcc7942_1475	Synpcc7942_1475	608	96.54	737	114.74	577	71.71	84	11.5	90	12.34	47	6.5	336	53.67	417	58.45	369	64.96	1140	164.4	212	28.86	364	43.25	sodium-dependent bicarbonate transporter
Synpcc7942_1476	Synpcc7942_1476	417	235.83	550	304.98	626	277.13	1029	501.95	576	281.37	941	463.65	486	276.53	518	258.6	721	452.08	949	487.46	895	433.99	937	396.55	conserved hypothetical protein
Synpcc7942_1477	Synpcc7942_1477	88	7.14	151	12.01	117	7.43	302	21.13	373	26.14	303	21.42	105	8.57	118	8.45	100	8.99	601	44.28	347	24.14	473	28.71	conserved hypothetical protein
Synpcc7942_1478	Synpcc7942_1478	94	38.23	141	56.23	144	45.85	378	132.61	138	48.48	224	79.38	118	48.29	228	81.86	207	93.34	253	93.46	208	72.54	211	64.22	cytochrome CytM
Synpcc7942_1479	Synpcc7942_1479	92	143.77	112	171.61	148	181.04	307	413.8	131	176.82	178	242.34	148	232.69	221	304.86	123	213.1	173	245.54	203	271.99	191	223.36	cytochrome b6-f complex subunit 5
Synpcc7942_1480	Synpcc7942_1480	71	22.79	92	28.95	88	22.11	92	25.47	103	28.56	173	48.38	67	21.64	102	28.9	76	27.05	107	31.19	114	31.37	86	20.66	conserved hypothetical protein
Synpcc7942_1481	Synpcc7942_1481	895	243.79	912	243.58	873	186.15	1096	257.51	1467	345.16	2022	479.86	1121	307.22	1182	284.22	837	252.78	1329	328.8	1045	244.06	1175	239.51	imidazole glycerol phosphate synthase subunit hisH
Synpcc7942_1482	Synpcc7942_1482	25	2.84	52	5.8	41	3.65	414	40.62	320	31.44	493	48.86	52	5.95	75	7.53	39	4.92	735	75.94	558	54.43	881	75	conserved hypothetical protein
Synpcc7942_1483	Synpcc7942_1483	16	6.64	26	10.59	12	3.9	62	22.21	27	9.68	40	14.47	8	3.34	20	7.33	13	5.99	100	37.72	83	29.55	68	21.13	conserved hypothetical protein
Synpcc7942_1484	Synpcc7942_1484	213	25.4	280	32.74	336	31.36	642	66.03	464	47.79	603	62.64	265	31.79	346	36.42	251	33.18	946	102.45	835	85.37	896	79.95	UDP-N-acetylmuramoylalanyl-D-glutamate--2%2C6-diaminopimelate ligase
Synpcc7942_1485	Synpcc7942_1485	14	9.34	25	16.36	35	18.28	52	29.93	30	17.29	34	19.76	16	10.74	26	15.31	19	14.06	75	45.45	83	47.48	75	37.45	conserved hypothetical protein
Synpcc7942_1486	Synpcc7942_1486	51	36.49	103	72.25	99	55.44	181	111.7	79	48.82	149	92.87	86	61.9	67	42.31	31	24.59	166	107.87	165	101.22	184	98.51	Protein of unknown function DUF37
Synpcc7942_1487	Synpcc7942_1487	953	278.77	1544	442.85	1496	342.55	4838	1220.7	5823	1471.28	8774	2236.11	1049	308.73	1534	396.12	1217	394.7	3206	851.79	3687	924.74	4058	888.31	SSU ribosomal protein S4P
Synpcc7942_1488	Synpcc7942_1488	80	10.53	212	27.37	129	13.3	29	3.29	44	5	40	4.59	28	3.71	28	3.25	35	5.11	255	30.5	108	12.19	192	18.92	membrane protein
Synpcc7942_1489	Synpcc7942_1489	146	31.07	248	51.75	145	24.16	65	11.93	53	9.74	45	8.34	14	3	34	6.39	58	13.69	92	17.78	75	13.69	80	12.74	nitrate transport permease
Synpcc7942_1490	Synpcc7942_1490	1735	155.16	2755	241.58	1369	95.84	217	16.74	165	12.75	186	14.49	102	9.18	117	9.24	287	28.46	411	33.38	279	21.39	294	19.68	nitrate transport ATP-binding subunits C and D
Synpcc7942_1491	Synpcc7942_1491	2160	459.73	2451	511.5	1723	287.06	165	30.29	210	38.61	152	28.19	209	44.75	191	35.89	390	92.03	273	52.77	220	40.15	285	45.39	nitrate transport ATP-binding subunits C and D
Synpcc7942_1492	Synpcc7942_1492	5	1.52	8	2.39	8	1.91	132	34.67	51	13.41	28	7.43	24	7.35	15	4.03	14	4.73	125	34.57	122	31.85	163	37.15	conserved hypothetical protein
Synpcc7942_1493	Synpcc7942_1493	21	4.45	21	4.37	19	3.15	67	12.26	48	8.79	67	12.38	55	11.74	47	8.8	23	5.41	124	23.89	96	17.46	129	20.47	MazG family protein
Synpcc7942_1494	Synpcc7942_1494	44	10.98	71	17.37	86	16.8	297	63.92	247	53.23	346	75.21	51	12.8	84	18.5	61	16.87	351	79.54	333	71.24	375	70.02	conserved hypothetical protein
Synpcc7942_1495	Synpcc7942_1495	8	2.7	16	5.29	15	3.96	60	17.46	31	9.03	58	17.05	9	3.06	8	2.38	5	1.87	112	34.32	92	26.61	102	25.75	conserved hypothetical protein
Synpcc7942_1496	Synpcc7942_1496	160	31.46	181	34.9	244	37.56	1151	195.21	904	153.53	1228	210.37	238	47.08	282	48.95	167	36.41	934	166.8	995	167.75	1238	182.16	N-acetylglutamate kinase
Synpcc7942_1497	Synpcc7942_1497	132	41.92	141	43.9	190	47.23	442	121.06	508	139.34	629	174.02	118	37.7	179	50.18	115	40.49	542	156.32	531	144.58	650	154.46	conserved hypothetical protein
Synpcc7942_1498	Synpcc7942_1498	105	91.69	119	101.89	122	83.4	205	154.41	291	219.5	571	434.43	173	152	202	155.72	131	126.83	270	214.15	255	190.93	369	241.14	hypothetical protein
Synpcc7942_1499	Synpcc7942_1499	985	584.91	1141	664.34	1314	610.79	11549	5915.37	7266	3726.84	5293	2738.37	1084	647.63	934	489.6	929	611.63	11090	5981.33	10346	5267.62	14059	6247.46	Ferredoxin (2Fe-2S)
Synpcc7942_1500	Synpcc7942_1500	54	10.69	68	13.2	83	12.86	312	53.27	244	41.72	316	54.49	87	17.33	101	17.65	70	15.36	328	58.97	231	39.2	342	50.66	LSU ribosomal protein L11P methyltransferase
Synpcc7942_1501	Synpcc7942_1501	444	48.2	462	49.18	517	43.93	2471	231.38	2194	205.73	3358	317.6	685	74.82	709	67.94	521	62.71	2110	208.05	1948	181.32	2249	182.71	D-3-phosphoglycerate dehydrogenase
Synpcc7942_1502	Synpcc7942_1502	23	7.3	29	9.03	22	5.47	77	21.09	52	14.26	108	29.88	46	14.7	33	9.25	36	12.67	109	31.44	112	30.49	163	38.73	conserved hypothetical protein
Synpcc7942_1503	Synpcc7942_1503	50	11.42	56	12.54	80	14.3	83	16.35	60	11.84	62	12.34	85	19.53	89	17.94	64	16.21	99	20.54	57	11.16	89	15.21	RNA-binding S4
Synpcc7942_1504	Synpcc7942_1504	808	103.63	532	66.9	885	88.85	724	80.09	578	64.03	613	68.5	1406	181.43	1119	126.69	688	97.83	571	66.52	455	50.03	782	75.05	conserved hypothetical protein
Synpcc7942_1505	Synpcc7942_1505	2522	409.18	2014	320.39	1890	240.03	1114	155.9	1257	176.16	1467	207.37	3179	518.93	3313	474.5	2464	443.23	1031	151.93	1290	179.45	1722	209.07	3-isopropylmalate dehydrogenase
Synpcc7942_1506	Synpcc7942_1506	16474	7037.85	10764	4508.81	16955	5669.92	6411	2362.37	10329	3811.44	8135	3027.84	20509	8815.06	20796	7842.62	16332	7735.65	4048	1570.7	5193	1902.15	5728	1831.21	conserved hypothetical protein
Synpcc7942_R0053	Synpcc7942_R0053	3	7.42	17	41.24	9	17.43	24	51.22	38	81.21	35	75.45	8	19.91	14	30.58	1	2.74	36	80.9	50	106.07	38	70.36	tRNA-Val
Synpcc7942_1507	Synpcc7942_1507	72	13.7	73	13.62	78	11.62	326	53.52	292	48	483	80.09	101	19.34	114	19.15	56	11.82	425	73.47	348	56.79	387	55.12	lipoic acid synthetase
Synpcc7942_1508	Synpcc7942_1508	53	13.01	53	12.75	45	8.64	713	150.91	444	94.11	719	153.71	91	22.47	106	22.96	55	14.96	840	187.21	1010	212.49	912	167.47	conserved hypothetical protein
Synpcc7942_1509	Synpcc7942_1509	1001	166.04	880	143.12	998	129.58	1534	219.47	2275	325.94	2835	409.69	1289	215.11	1229	179.96	847	155.77	1212	182.59	1174	166.97	1379	171.17	tRNA (5-methylaminomethyl-2-thiouridylate)-methyltransferase
Synpcc7942_1510	Synpcc7942_1510	235	53.67	251	56.21	305	54.53	788	155.24	283	55.83	283	56.31	510	117.19	435	87.7	308	77.99	994	206.2	920	180.16	1243	212.45	group3 RNA polymerase sigma factor SigF
Synpcc7942_1511	Synpcc7942_1511	205	83.38	265	105.68	282	89.78	240	84.2	245	86.07	295	104.53	254	103.94	344	123.51	206	92.89	460	169.93	348	121.36	448	136.36	conserved hypothetical protein
Synpcc7942_1512	Synpcc7942_1512	114	14.04	131	15.82	123	11.86	954	101.38	408	43.42	524	56.24	138	17.11	216	23.49	135	18.44	858	96.01	773	81.65	808	74.49	zeta-carotene desaturase
Synpcc7942_1513	Synpcc7942_1513	197	29.03	199	28.75	263	30.34	650	82.61	476	60.58	500	64.19	231	34.25	291	37.85	206	33.65	858	114.83	675	85.28	837	92.29	1-deoxy-D-xylulose 5-phosphate reductoisomerase
Synpcc7942_1514	Synpcc7942_1514	26	7.72	31	9.02	30	6.97	115	29.45	80	20.52	105	27.16	35	10.46	54	14.15	35	11.52	281	75.78	145	36.91	182	40.44	Pseudouridine synthase%2C Rsu
Synpcc7942_1515	Synpcc7942_1515	402	79.57	431	83.65	463	71.74	952	162.54	1032	176.44	1476	254.54	743	147.97	599	104.67	391	85.81	1219	219.15	1095	185.84	1284	190.19	protein serine/threonine phosphatase
Synpcc7942_1516	Synpcc7942_1516	43	11.82	42	11.32	49	10.54	102	24.19	86	20.42	126	30.18	81	22.4	62	15.05	50	15.24	115	28.72	97	22.86	110	22.63	phosphoglycerate mutase
Synpcc7942_1517	Synpcc7942_1517	227	29.43	168	21.36	222	22.53	438	48.98	239	26.77	400	45.18	363	47.35	275	31.47	203	29.18	559	65.83	430	47.8	513	49.77	histidine kinase
Synpcc7942_1518	Synpcc7942_1518	50	3.87	72	5.47	91	5.51	254	16.96	174	11.64	251	16.93	159	12.39	110	7.52	78	6.7	221	15.54	193	12.81	242	14.02	ATP-dependent helicase PcrA
Synpcc7942_1519	Synpcc7942_1519	842	114.94	951	127.29	1117	119.36	1792	211	1864	219.79	2336	277.83	1066	146.41	1095	131.95	810	122.59	1026	127.21	1161	135.89	1264	129.12	histidinol dehydrogenase
Synpcc7942_1520	Synpcc7942_1520	547	328.1	812	477.56	826	387.83	3540	1831.49	3199	1657.39	5822	3042.48	825	497.87	955	505.67	759	504.75	1473	802.48	1994	1025.49	2200	987.5	SSU ribosomal protein S20P
Synpcc7942_1521	Synpcc7942_1521	204	45.54	376	82.3	260	45.43	1607	309.44	1613	311.03	2908	565.59	333	74.79	433	85.33	324	80.19	2094	424.58	1793	343.19	2119	354	Sec-independent protein translocase TatD
Synpcc7942_1522	Synpcc7942_1522	2902	156.52	2998	158.54	3130	132.15	15405	716.66	17268	804.45	22330	1049.28	3767	204.41	5214	248.24	2866	171.38	11827	579.37	9531	440.75	12762	515.09	DNA-directed RNA polymerase%2C beta subunit
Synpcc7942_1523	Synpcc7942_1523	2024	192.3	2486	231.59	1860	138.33	9301	762.23	10262	842.16	13273	1098.7	1562	149.31	2548	213.71	1875	197.51	9756	841.9	6811	554.85	9466	673.03	DNA-directed RNA polymerase
Synpcc7942_1524	Synpcc7942_1524	4889	220.11	5569	245.83	5133	180.89	16791	652.03	18526	720.41	22265	873.31	4001	181.23	5853	232.61	4590	229.11	16654	680.99	12570	485.21	16772	565.05	DNA-directed RNA polymerase
Synpcc7942_1525	Synpcc7942_1525	3915	388.76	3471	337.95	4266	331.6	8665	742.17	10527	902.92	10197	882.19	4786	478.15	5775	506.23	3453	380.16	5753	518.87	5739	488.63	6489	482.2	GTP-binding protein TypA
Synpcc7942_1526	Synpcc7942_1526	11	2.47	18	3.97	11	1.94	86	16.69	28	5.44	34	6.66	20	4.53	9	1.79	13	3.24	50	10.21	60	11.57	79	13.3	conserved hypothetical protein
Synpcc7942_1527	Synpcc7942_1527	422	29.87	442	30.67	462	25.6	841	51.34	862	52.7	886	54.63	535	38.1	440	27.49	354	27.78	806	51.81	751	45.57	765	40.52	nitrogen assimilation regulatory protein
Synpcc7942_1528	Synpcc7942_1528	31	16.73	52	27.52	53	22.4	362	168.56	261	121.7	446	209.76	57	30.96	57	27.16	84	50.28	401	196.62	390	180.52	437	176.54	conserved hypothetical protein YCF49
Synpcc7942_1529	Synpcc7942_1529	16	2.79	15	2.57	12	1.64	80	12.05	46	6.94	109	16.59	10	1.76	24	3.7	7	1.36	75	11.9	97	14.53	95	12.42	conserved hypothetical protein
Synpcc7942_1530	Synpcc7942_1530	18	7.53	18	7.38	18	5.89	230	82.96	344	124.26	738	268.88	15	6.31	24	8.86	23	10.66	115	43.68	85	30.48	155	48.51	molybdenum-pterin binding domain
Synpcc7942_1531	Synpcc7942_1531	376	82.09	439	93.97	612	104.59	1040	195.84	1706	321.7	2824	537.14	634	139.26	634	122.18	494	119.57	507	100.53	358	67.01	433	70.74	molybdenum ABC transporter%2C periplasmic molybdate-binding protein
Synpcc7942_1532	Synpcc7942_1532	27	7.22	19	4.98	16	3.35	77	17.77	43	9.93	93	21.67	33	8.88	22	5.19	18	5.34	67	16.28	48	11.01	63	12.61	Molybdate ABC transporter%2C permease protein
Synpcc7942_1533	Synpcc7942_1533	80	16.97	86	17.88	120	19.92	577	105.55	256	46.9	249	46.01	264	56.33	169	31.64	101	23.75	396	76.28	300	54.55	350	55.55	succinate dehydrogenase subunit B
Synpcc7942_1534	Synpcc7942_1534	680	54.86	579	45.8	826	52.17	1500	104.39	2196	153.04	5647	396.95	874	70.95	790	56.27	443	39.63	1553	113.8	1520	105.15	1975	119.24	conserved hypothetical protein
Synpcc7942_1535	Synpcc7942_1535	81	31.44	86	32.73	96	29.17	365	122.19	460	154.21	802	271.19	108	42.17	148	50.71	85	36.58	409	144.18	499	166.05	545	158.29	possible Rubisco chaperonin
Synpcc7942_1536	Synpcc7942_1536	70	18.31	81	20.78	81	16.59	214	48.29	345	77.95	510	116.23	168	44.22	128	29.56	88	25.52	353	83.87	302	67.74	393	76.93	probable amidotransferase
Synpcc7942_1537	Synpcc7942_1537	0	0	2	1.66	2	1.33	2	1.46	6	4.4	17	12.56	1	0.85	0	0	3	2.82	7	5.39	5	3.64	13	8.25	hypothetical protein
Synpcc7942_1538	Synpcc7942_1538	15	6.7	14	6.13	11	3.84	3	1.16	10	3.86	3	1.17	16	7.19	19	7.49	16	7.92	29	11.76	12	4.59	25	8.35	conserved hypothetical protein
Synpcc7942_1539	Synpcc7942_1539	30	17.64	47	27.09	33	15.19	22	11.16	10	5.08	13	6.66	47	27.8	41	21.28	36	23.47	16	8.54	15	7.56	39	17.16	conserved hypothetical protein
Synpcc7942_1540	Synpcc7942_1540	112	28.06	226	55.52	83	16.28	120	25.93	56	12.12	39	8.51	153	38.57	260	57.51	148	41.11	128	29.13	106	22.77	161	30.19	conserved hypothetical protein
Synpcc7942_1541	Synpcc7942_1541	106	36.81	158	53.8	73	19.84	78	23.36	67	20.1	22	6.66	158	55.2	209	64.07	116	44.66	89	28.07	107	31.86	123	31.96	Flavodoxin%2C long chain
Synpcc7942_1542	Synpcc7942_1542	1362	235.8	2659	451.36	1497	202.87	618	92.29	1069	159.86	589	88.84	2245	391.04	2907	444.27	1855	356.06	927	145.76	888	131.81	1016	131.63	iron-stress chlorophyll-binding protein
Synpcc7942_1543	Synpcc7942_1543	9	12.72	10	13.86	12	13.28	3	3.66	7	8.55	5	6.16	19	27.03	22	27.46	8	12.54	24	30.82	9	10.91	14	14.81	putative ribonuclease II
Synpcc7942_1544	Synpcc7942_1544	32	22.62	32	22.18	28	15.49	63	38.41	77	47.02	109	67.13	20	14.22	22	13.73	23	18.03	70	44.95	68	41.22	61	32.27	panthotenate metabolism flavoprotein
Synpcc7942_1545	Synpcc7942_1545	2	0.78	3	1.15	5	1.53	6	2.02	11	3.71	18	6.13	4	1.57	3	1.03	4	1.73	30	10.64	16	5.36	16	4.68	plasmid stabilization protein StbB-like
Synpcc7942_1546	Synpcc7942_1546	35	4.46	21	2.62	26	2.59	50	5.5	63	6.93	101	11.21	42	5.38	39	4.39	20	2.83	94	10.88	76	8.3	118	11.25	putative ribonuclease II
Synpcc7942_1547	Synpcc7942_1547	22	10.29	15	6.88	17	6.22	38	15.33	23	9.29	33	13.44	31	14.58	30	12.38	11	5.7	46	19.54	37	14.83	65	22.74	hypothetical protein
Synpcc7942_1548	Synpcc7942_1548	750	101.22	737	97.53	862	91.06	766	89.17	807	94.07	856	100.65	1074	145.83	1036	123.43	630	94.27	1146	140.47	1168	135.16	1474	148.87	probable amidase
Synpcc7942_1549	Synpcc7942_1549	29	9.21	49	15.26	37	9.2	186	50.95	178	48.82	377	104.3	71	22.68	88	24.67	45	15.84	139	40.09	185	50.37	183	43.49	UmuD protein. Serine peptidase. MEROPS family S24
Synpcc7942_1550	Synpcc7942_1550	51	7.23	55	7.64	42	4.66	119	14.55	144	17.63	176	21.73	129	18.39	93	11.63	53	8.33	195	25.1	142	17.26	169	17.92	DNA-directed DNA polymerase
Synpcc7942_1551	Synpcc7942_1551	100	23.29	76	17.35	107	19.5	201	40.37	295	59.34	293	59.45	236	55.29	185	38.03	130	33.56	284	60.07	189	37.74	264	46.01	conserved hypothetical protein
Synpcc7942_1552	Synpcc7942_1552	1080	195.53	1457	258.64	1556	220.51	4295	670.7	4220	659.91	6892	1087.08	1077	196.17	1674	267.53	1291	259.13	3006	494.29	2714	421.29	3714	503.17	ketol-acid reductoisomerase
Synpcc7942_1553	Synpcc7942_1553	80	15.94	69	13.48	80	12.48	328	56.38	397	68.33	622	107.99	134	26.86	157	27.62	87	19.22	268	48.5	270	46.13	333	49.66	Phosphoesterase PHP-like
Synpcc7942_1554	Synpcc7942_1554	784	235.13	879	258.48	969	227.48	1787	462.27	2930	759.01	4515	1179.73	1148	346.4	1391	368.26	1193	396.69	1931	526	2105	541.29	2566	575.89	ATP-dependent Clp protease proteolytic subunit ClpP
Synpcc7942_1555	Synpcc7942_1555	491	103.76	628	130.12	587	97.1	3401	619.92	3575	652.55	4890	900.31	561	119.28	759	141.59	698	163.54	2567	492.7	3200	579.81	3792	599.67	conserved hypothetical protein
Synpcc7942_1556	Synpcc7942_1556	112	34.46	121	36.5	168	40.46	245	65.02	263	69.89	410	109.9	249	77.08	208	56.49	125	42.64	235	65.67	278	73.34	287	66.08	conserved hypothetical protein
Synpcc7942_1557	Synpcc7942_1557	3352	640.03	2724	509.98	3647	545.09	4095	674.42	5705	940.89	4490	746.92	4851	931.89	5197	875.97	3124	661.34	3451	598.48	4082	668.27	5353	764.87	principal RNA polymerase sigma factor SigA
Synpcc7942_1558	Synpcc7942_1558	34	5.67	33	5.4	46	6.01	299	43.02	222	31.99	454	65.98	50	8.39	46	6.77	37	6.84	574	86.96	355	50.77	708	88.38	conserved hypothetical protein
Synpcc7942_1559	Synpcc7942_1559	68	17.95	94	24.32	84	17.35	376	85.59	297	67.7	526	120.95	185	49.12	209	48.69	93	27.21	442	105.95	472	106.81	509	100.53	conserved hypothetical protein
Synpcc7942_1560	Synpcc7942_1560	12	13.45	7	7.69	13	11.4	19	18.36	24	23.23	28	27.33	18	20.29	14	13.85	8	9.94	50	50.88	39	37.47	56	46.95	conserved hypothetical protein
Synpcc7942_1561	Synpcc7942_1561	596	209.42	1394	480.26	783	215.36	285	86.38	927	281.34	1696	519.19	463	163.68	597	185.18	700	272.7	843	269.03	637	191.91	884	232.44	conserved hypothetical protein
Synpcc7942_1562	Synpcc7942_1562	2025	402.17	4746	924.19	2529	393.16	1192	204.19	2468	423.37	5594	967.93	806	161.05	1459	255.79	2005	441.48	2220	400.45	1870	318.43	2234	332.02	ADP-ribosylglycohydrolase-like
Synpcc7942_1563	Synpcc7942_1563	38	16.23	77	32.25	38	12.71	111	40.9	126	46.49	130	48.39	61	26.22	61	23	77	36.47	119	46.17	85	31.13	167	53.39	signal transduction inhibitor
Synpcc7942_1564	Synpcc7942_1564	0	0	2	1.1	1	0.44	9	4.35	3	1.45	19	9.27	3	1.69	3	1.48	5	3.11	5	2.54	6	2.88	17	7.13	conserved hypothetical protein
Synpcc7942_R0001	Synpcc7942_R0001	31	76.7	38	92.19	85	164.63	118	251.83	160	341.94	232	500.11	75	186.7	77	168.18	43	117.96	164	368.55	157	333.07	207	383.27	tRNA-Gly
Synpcc7942_1565	Synpcc7942_1565	65	26.26	51	20.2	101	31.94	175	60.98	114	39.78	190	66.87	68	27.64	64	22.82	55	24.63	178	65.31	171	59.23	241	72.85	conserved hypothetical protein
Synpcc7942_1566	Synpcc7942_1566	154	12.49	181	14.4	212	13.46	458	32.05	575	40.29	697	49.26	239	19.51	277	19.84	222	19.97	635	46.79	451	31.37	640	38.85	Polyphosphate kinase
Synpcc7942_1567	Synpcc7942_1567	53	29.69	29	15.93	55	24.12	7	3.38	7	3.39	18	8.79	234	131.89	168	83.08	87	54.04	8	4.07	11	5.28	33	13.83	possible ribosomal protein L36
Synpcc7942_1568	Synpcc7942_1568	20	14.85	20	14.56	40	23.24	41	26.25	51	32.7	42	27.16	62	46.3	113	74.04	78	64.19	32	21.57	44	28	42	23.33	conserved hypothetical protein
Synpcc7942_1569	Synpcc7942_1569	211	81.36	261	98.68	501	151.22	302	100.44	298	99.25	262	88.02	553	214.54	1012	344.47	526	224.87	133	46.58	122	40.33	181	52.23	conserved hypothetical protein
Synpcc7942_1570	Synpcc7942_1570	888	70.5	1117	86.95	1944	120.81	1319	90.32	1395	95.66	969	67.02	2098	167.57	4202	294.48	2437	214.5	412	29.71	383	26.07	598	35.53	Heavy metal translocating P-type ATPase
Synpcc7942_1571	Synpcc7942_1571	37	8.14	39	8.41	52	8.95	60	11.38	78	14.82	91	17.44	98	21.68	64	12.43	64	15.61	44	8.79	47	8.86	59	9.71	MIP family channel proteins
Synpcc7942_1572	Synpcc7942_1572	989	111.02	774	85.19	1243	109.22	176	17.04	236	22.88	227	22.2	3848	434.59	2085	206.61	1200	149.35	219	22.33	218	20.98	412	34.61	dehydrogenase subunit-like protein
Synpcc7942_1573	Synpcc7942_1573	993	220.85	545	118.85	968	168.52	145	27.82	157	30.16	129	25	3977	889.9	1915	375.97	936	230.8	136	27.47	139	26.51	235	39.11	3-oxoacyl-(acyl-carrier protein) reductase
Synpcc7942_1574	Synpcc7942_1574	442	29.46	307	20.06	535	27.91	116	6.67	91	5.24	100	5.81	2177	145.97	1104	64.95	508	37.54	151	9.14	122	6.97	173	8.63	probable glucosidase
Synpcc7942_1575	Synpcc7942_1575	47	4.09	54	4.61	57	3.88	25	1.88	21	1.58	21	1.59	274	24	130	9.99	57	5.5	42	3.32	39	2.91	58	3.78	Glycogen debranching enzyme
Synpcc7942_1576	Synpcc7942_1576	23	2.94	30	3.76	30	3.01	35	3.86	36	3.98	44	4.91	143	18.41	78	8.81	27	3.83	51	5.93	51	5.6	39	3.74	putative chloride channel protein%2C CIC family
Synpcc7942_1577	Synpcc7942_1577	155	15.57	195	19.21	158	12.43	960	83.2	564	48.95	577	50.51	215	21.73	251	22.26	196	21.83	921	84.05	830	71.5	1183	88.95	arginyl-tRNA synthetase
Synpcc7942_1578	Synpcc7942_1578	285	60.44	312	64.88	406	67.4	932	170.49	1164	213.23	1350	249.44	406	86.63	474	88.74	374	87.94	978	188.39	912	165.84	1101	174.73	Sec-independent protein translocase TatC
Synpcc7942_1579	Synpcc7942_1579	21	7.99	17	6.34	23	6.85	48	15.76	46	15.12	62	20.56	38	14.55	59	19.83	18	7.6	45	15.56	51	16.65	56	15.95	dual specificity protein phosphatase
Synpcc7942_1580	Synpcc7942_1580	100	41.82	113	46.33	113	36.99	202	72.86	197	71.16	177	64.49	113	47.54	129	47.62	90	41.73	189	71.79	205	73.5	195	61.02	hypothetical protein
Synpcc7942_1581	Synpcc7942_1581	520	55.14	441	45.85	565	46.9	631	57.71	419	38.38	413	38.16	508	54.2	531	49.71	369	43.38	397	38.24	428	38.91	710	56.34	Peptidase M14%2C carboxypeptidase A
Synpcc7942_1582	Synpcc7942_1582	48	6.16	34	4.28	49	4.92	155	17.15	106	11.74	132	14.75	92	11.87	103	11.66	55	7.82	229	26.68	233	25.62	275	26.39	tRNA modification GTPase trmE
Synpcc7942_1583	Synpcc7942_1583	22	7.3	33	10.73	28	7.27	56	16.02	47	13.47	75	21.68	65	21.69	53	15.52	30	11.03	65	19.59	68	19.34	86	21.35	conserved hypothetical protein
Synpcc7942_1584	Synpcc7942_1584	135	16.26	197	23.27	172	16.22	809	84.05	534	55.56	667	70	247	29.93	291	30.94	152	20.3	1439	157.43	984	101.62	1399	126.1	conserved hypothetical protein
Synpcc7942_1585	Synpcc7942_1585	249	56.44	235	52.22	275	48.79	458	89.54	699	136.84	1007	198.85	284	64.76	349	69.83	233	58.55	536	110.34	650	126.31	692	117.37	N-acetylmuramoyl-L-alanine amidase%2C family 2
Synpcc7942_1586	Synpcc7942_1586	1412	191.87	1523	202.92	1348	143.38	967	113.34	1091	128.05	1359	160.89	1136	155.31	1593	191.09	1360	204.89	1002	123.67	993	115.69	1077	109.52	periplasmic sensor signal transduction histidine kinase
Synpcc7942_1587	Synpcc7942_1587	2434	983.24	2140	847.62	3573	1129.82	4559	1588.51	895	312.28	852	299.86	3622	1472.06	3609	1286.96	2272	1017.57	2655	974.12	2830	980.19	3794	1146.91	integral membrane protein-like
Synpcc7942_1588	Synpcc7942_1588	180	12.43	237	16.05	243	13.13	1079	64.26	1188	70.85	1115	67.08	273	18.97	230	14.02	130	9.95	958	60.08	925	54.76	868	44.85	CBS
Synpcc7942_1589	Synpcc7942_1589	49	6.77	49	6.63	57	6.16	282	33.59	112	13.36	223	26.83	61	8.48	56	6.83	47	7.2	427	53.56	366	43.34	436	45.06	putative modulator of DNA gyrase
Synpcc7942_1590	Synpcc7942_1590	137	28.45	203	41.33	204	33.16	1329	238.01	771	138.27	896	162.08	198	41.36	303	55.54	135	31.08	1326	250.06	1060	188.7	1316	204.47	conserved hypothetical protein
Synpcc7942_1591	Synpcc7942_1591	181	36.31	216	42.49	189	29.68	2474	428.1	2146	371.86	2695	471.04	275	55.51	408	72.25	237	52.71	2476	451.15	2152	370.16	2648	397.53	RNA binding S1
Synpcc7942_1592	Synpcc7942_1592	4	0.87	13	2.78	23	3.93	79	14.88	56	10.56	75	14.27	17	3.73	15	2.89	22	5.33	95	18.84	107	20.03	84	13.72	creatinine amidohydrolase
Synpcc7942_1593	Synpcc7942_1593	1758	449.97	1591	399.29	1861	372.87	5644	1246.05	5661	1251.56	7201	1605.81	1950	502.16	2456	554.93	1714	486.4	4098	952.69	4251	932.92	5307	1016.51	conserved hypothetical protein
Synpcc7942_1594	Synpcc7942_1594	577	100.19	605	103	559	75.98	2154	322.59	1722	258.26	2209	334.16	638	111.45	1079	165.38	707	136.1	1488	234.66	1515	225.54	2006	260.65	conserved hypothetical protein
Synpcc7942_1595	Synpcc7942_1595	661	119.67	650	115.38	601	85.17	1014	158.34	1015	158.72	1156	182.34	633	115.3	974	155.66	717	143.92	1403	230.7	858	133.19	1099	148.89	acetyl-coenzyme A carboxylase carboxyl transferase subunit alpha
Synpcc7942_1596	Synpcc7942_1596	36	8.69	93	22.01	52	9.83	186	38.73	85	17.72	267	56.15	42	10.2	87	18.54	71	19	328	71.91	253	52.36	255	46.06	probable short-chain dehydrogenase
Synpcc7942_1597	Synpcc7942_1597	145	40.24	185	50.33	168	36.49	522	124.94	477	114.33	836	202.11	168	46.9	248	60.75	177	54.45	860	216.75	608	144.65	848	176.09	GTP cyclohydrolase
Synpcc7942_1598	Synpcc7942_1598	17	3.81	54	11.86	25	4.39	91	17.59	122	23.61	194	37.87	35	7.89	44	8.7	53	13.17	261	53.12	201	38.62	195	32.7	Phenazine biosynthesis PhzC/PhzF protein
Synpcc7942_1599	Synpcc7942_1599	138	22.64	159	25.57	135	17.33	476	67.35	693	98.19	782	111.76	192	31.69	183	26.5	149	27.1	1040	154.95	842	118.43	921	113.06	conserved hypothetical protein
Synpcc7942_1600	Synpcc7942_1600	12	2.54	24	4.97	26	4.3	86	15.68	39	7.12	94	17.31	45	9.57	32	5.97	20	4.69	200	38.39	141	25.55	170	26.88	5'%2C5'''-P-1%2CP-4-tetraphosphate phosphorylase II-like
Synpcc7942_1601	Synpcc7942_1601	4	4.1	6	6.02	4	3.21	76	67.12	49	43.33	108	96.34	5	5.15	11	9.94	7	7.95	47	43.71	45	39.5	44	33.71	conserved hypothetical protein
Synpcc7942_1602	Synpcc7942_1602	10	2.41	21	4.97	24	4.53	120	24.99	87	18.14	119	25.03	13	3.16	27	5.75	20	5.35	151	33.11	139	28.77	145	26.19	RNA methyltransferase TrmH%2C group 1
Synpcc7942_1603	Synpcc7942_1603	207	32.69	283	43.82	292	36.1	1015	138.27	712	97.13	1659	228.27	247	39.25	225	31.37	217	38	1956	280.57	1815	245.77	1860	219.82	beta-lactamase
Synpcc7942_1604	Synpcc7942_1604	270	35.55	478	61.71	348	35.87	527	59.85	630	71.65	840	96.36	179	23.71	245	28.48	192	28.03	2562	306.39	1709	192.93	1905	187.7	conserved hypothetical protein
Synpcc7942_1605	Synpcc7942_1605	17	5.23	24	7.24	15	3.61	40	10.62	49	13.02	97	26	34	10.52	31	8.42	20	6.82	63	17.61	65	17.15	55	12.66	conserved hypothetical protein
Synpcc7942_1606	Synpcc7942_1606	4297	1364.52	7578	2359.48	4898	1217.51	114924	31478	312227	85639.5	431200	119297	1718	548.88	2896	811.81	3112	1095.65	93425	26945.6	112047	30507.1	100109	23789.2	Beta-Ig-H3/fasciclin
Synpcc7942_1607	Synpcc7942_1607	45	5.15	45	5.05	112	10.03	104	10.26	131	12.95	140	13.96	1094	125.93	1578	159.38	341	43.26	1624	168.77	655	64.26	685	58.65	probable porin%3B major outer membrane protein
Synpcc7942_1608	Synpcc7942_1608	175	22.11	156	19.33	161	15.92	640	69.75	443	48.34	642	70.67	205	26.06	278	31.01	201	28.16	693	79.52	714	77.35	803	75.92	mannose-1-phosphate guanylyltransferase (GDP)
Synpcc7942_1609	Synpcc7942_1609	1084	56.56	1141	58.38	1051	42.93	1591	71.61	823	37.09	673	30.6	732	38.43	1218	56.1	1041	60.23	4189	198.53	3245	145.18	4156	162.29	Protein splicing (intein) site
Synpcc7942_1610	Synpcc7942_1610	137	17.27	107	13.23	211	20.82	101	10.98	129	14.05	165	18.12	1121	142.19	330	36.73	134	18.73	149	17.06	131	14.16	113	10.66	pyridine nucleotide transhydrogenase beta subunit
Synpcc7942_1611	Synpcc7942_1611	4	2.42	5	2.97	8	3.79	4	2.09	1	0.52	3	1.58	21	12.8	11	5.88	3	2.02	1	0.55	2	1.04	2	0.91	nicotinamide nucleotide transhydrogenase alpha subunit-like
Synpcc7942_1612	Synpcc7942_1612	250	36.3	100	14.24	351	39.89	103	12.9	93	11.66	150	18.97	1994	291.27	561	71.9	231	37.18	164	21.63	157	19.54	170	18.47	pyridine nucleotide transhydrogenase alpha subunit
Synpcc7942_1613	Synpcc7942_1613	46188	14285.1	51309	15559.5	46080	11155.9	29324	7822.75	44243	11819.2	49774	13412	30095	9364.59	39670	10830.7	42111	14440	24470	6873.83	22730	6027.54	26780	6198.09	conserved hypothetical protein
Synpcc7942_1614	Synpcc7942_1614	372	480.22	444	561.99	512	517.38	345	384.15	400	446.01	413	464.5	358	464.97	423	482.04	475	679.84	272	318.92	251	277.82	281	271.45	LSU ribosomal protein L34P
Synpcc7942_1615	Synpcc7942_1615	104	50.21	167	79.05	106	40.06	163	67.88	180	75.06	297	124.92	48	23.31	65	27.7	121	64.77	182	79.81	181	74.92	212	76.59	ribonuclease P protein component
Synpcc7942_1616	Synpcc7942_1616	1001	460.79	1099	496.03	1347	485.37	3099	1230.47	4854	1929.99	4744	1902.59	1190	551.13	1380	560.77	935	477.19	3018	1261.82	2723	1074.73	3291	1133.67	conserved hypothetical protein
Synpcc7942_1617	Synpcc7942_1617	1227	185.4	1519	225.04	1534	181.44	4938	643.57	5214	680.49	6710	883.33	1331	202.34	1513	201.81	1211	202.87	5397	740.67	5639	730.55	6255	707.27	inner membrane protein-like
Synpcc7942_1618	Synpcc7942_1618	28	9.84	60	20.67	42	11.55	219	66.37	209	63.43	258	78.98	64	22.63	65	20.16	39	15.19	387	123.51	303	91.28	275	72.31	Single-stranded nucleic acid binding R3H
Synpcc7942_1619	Synpcc7942_1619	58	20.38	87	29.97	66	18.15	243	73.65	290	88.01	293	89.7	81	28.63	94	29.16	71	27.66	463	147.76	337	101.53	403	105.97	metal-binding possibly nucleic acid-binding protein-like
Synpcc7942_1620	Synpcc7942_1620	43	5.09	75	8.7	73	6.76	232	23.67	322	32.9	420	43.28	70	8.33	119	12.43	71	9.31	598	64.25	433	43.92	438	38.77	ATPase
Synpcc7942_1621	Synpcc7942_1621	476	54.05	405	45.09	603	53.59	1784	174.72	1161	113.86	1118	110.59	627	71.62	750	75.17	526	66.21	1601	165.1	1568	152.65	1886	160.25	Elongator protein 3/MiaB/NifB
Synpcc7942_1622	Synpcc7942_1622	502	36.18	422	29.82	574	32.38	1116	69.37	1269	78.99	1729	108.56	846	61.34	701	44.6	481	38.43	853	55.83	881	54.44	1082	58.35	probable proteinase
Synpcc7942_1623	Synpcc7942_1623	9	2.31	15	3.78	11	2.21	47	10.42	44	9.77	76	17.02	21	5.43	16	3.63	21	5.99	81	18.91	78	17.19	93	17.89	conserved hypothetical protein
Synpcc7942_1624	Synpcc7942_1624	265	64.23	303	72.01	343	65.08	286	59.79	396	82.9	543	114.66	351	85.59	358	76.6	281	75.51	429	94.44	449	93.31	372	67.47	riboflavin synthase%2C alpha subunit
Synpcc7942_1625	Synpcc7942_1625	84	12.23	171	24.4	138	15.72	460	57.75	354	44.5	697	88.38	94	13.76	148	19.02	130	20.98	659	87.11	833	103.95	691	75.26	probable glycosyltransferase
Synpcc7942_1626	Synpcc7942_1626	644	237.53	736	266.17	715	206.43	1269	403.71	1136	361.91	2169	696.99	612	227.1	838	272.84	719	294.02	1667	558.44	1874	592.63	1763	486.6	conserved hypothetical protein
Synpcc7942_1627	Synpcc7942_1627	1418	194.47	1431	192.42	1872	200.96	1354	160.17	2014	238.57	2467	294.76	2165	298.72	2147	259.92	1486	225.95	1539	191.7	1667	196.02	1807	185.45	hypothetical protein
Synpcc7942_1628	Synpcc7942_1628	60	14.85	132	32.02	104	20.14	452	96.46	291	62.19	548	118.13	91	22.65	117	25.55	82	22.49	1304	293.04	1260	267.3	1737	321.62	conserved hypothetical protein
Synpcc7942_1629	Synpcc7942_1629	10	2.77	9	2.45	6	1.3	31	7.42	17	4.07	37	8.94	4	1.12	11	2.69	4	1.23	118	29.74	173	41.16	178	36.96	conserved hypothetical protein
Synpcc7942_1630	Synpcc7942_1630	26	13.79	45	23.39	23	9.55	212	96.95	53	24.27	101	46.65	33	17.6	48	22.47	32	18.81	321	154.58	438	199.11	503	199.57	cytochrome c553
Synpcc7942_1631	Synpcc7942_1631	64	12.67	85	16.5	98	15.18	346	59.07	165	28.21	246	42.42	132	26.29	139	24.29	83	18.21	449	80.72	571	96.91	531	78.65	TPR repeat
Synpcc7942_1632	Synpcc7942_1632	19	6.64	45	15.41	38	10.39	159	47.91	81	24.44	169	51.43	37	13	36	11.1	20	7.75	221	70.11	206	61.7	318	83.12	conserved hypothetical protein
Synpcc7942_1633	Synpcc7942_1633	147	36.22	171	41.31	158	30.47	452	96.06	256	54.48	420	90.16	316	78.34	261	56.77	172	46.99	555	124.21	567	119.79	830	153.04	conserved hypothetical protein
Synpcc7942_1634	Synpcc7942_1634	114	37.61	151	48.84	175	45.19	3482	990.82	2088	594.98	4092	1176.13	237	78.66	276	80.38	151	55.23	7313	2191.24	8231	2328.21	10577	2611.19	conserved hypothetical protein
Synpcc7942_1635	Synpcc7942_1635	7510	812.31	5521	585.53	11173	946	144148	13448.5	127826	11942.4	161762	15243.9	11782	1282.16	13579	1296.56	6200	743.52	254829	25034.7	300038	27825.7	325650	26358.9	probable porin%3B major outer membrane protein
Synpcc7942_1636	Synpcc7942_1636	233	101.74	165	70.64	303	103.56	1382	520.48	866	326.61	647	246.13	1026	450.72	587	226.25	315	152.49	1945	771.34	1764	660.39	2132	696.62	pterin-4-alpha-carbinolamine dehydratase
Synpcc7942_1637	Synpcc7942_1637	19	3.2	20	3.3	25	3.29	96	13.93	186	27.03	171	25.06	24	4.06	40	5.94	39	7.27	210	32.09	228	32.89	278	35	photosystem II D2 protein (photosystem q(a) protein)
Synpcc7942_1638	Synpcc7942_1638	147	98.08	201	131.49	227	118.56	377	216.96	508	292.76	530	308.09	209	140.3	242	142.53	237	175.32	639	387.24	583	333.52	688	343.52	conserved hypothetical protein
Synpcc7942_1639	Synpcc7942_1639	16	4.44	33	8.98	18	3.91	90	21.54	72	17.26	108	26.11	17	4.75	29	7.1	28	8.61	222	55.95	224	53.29	217	45.06	ATPase
Synpcc7942_1640	Synpcc7942_1640	49	16.35	57	18.64	63	16.45	142	40.86	365	105.18	436	126.72	79	26.52	95	27.98	65	24.04	178	53.93	165	47.2	172	42.94	conserved hypothetical protein
Synpcc7942_1641	Synpcc7942_1641	941	334.6	1383	482.18	1322	367.97	4491	1377.41	2713	833.26	5088	1576.24	924	330.56	1140	357.84	802	316.18	5194	1677.46	5626	1715.24	5079	1351.48	hypothetical protein
Synpcc7942_1642	Synpcc7942_1642	277	46.08	455	74.21	422	54.95	351	50.36	468	67.24	699	101.3	294	49.2	388	56.97	242	44.63	885	133.7	756	107.82	756	94.1	conserved hypothetical protein
Synpcc7942_1643	Synpcc7942_1643	1026	120.17	945	108.52	1050	96.27	1942	196.19	1952	197.48	2459	250.92	1385	163.21	1405	145.27	845	109.73	2557	272.01	2177	218.62	3033	265.84	diguanylate cyclase with GAF sensor
Synpcc7942_1644	Synpcc7942_1644	162	35.9	289	62.79	224	38.85	289	55.23	200	38.28	229	44.21	290	64.65	311	60.83	206	50.61	407	81.91	480	91.19	498	82.57	conserved hypothetical protein
rnpB	Synpcc7942_R0036	104151	59468.3	97355	54503.9	135367	60502.5	28414	13993.8	44331	21863.5	33387	16608.7	136565	78451.6	152730	76981.6	120271	76137.7	21103	10944	23143	11330	28665	12248.1	RNA component of RNaseP
Synpcc7942_1645	Synpcc7942_1645	78	18.68	130	30.52	90	16.87	113	23.34	88	18.2	140	29.21	124	29.87	113	23.88	100	26.55	154	33.49	248	50.91	240	43	RNAse III
Synpcc7942_1646	Synpcc7942_1646	10857	2675.15	10848	2620.81	15041	2901.04	4470	950.01	4225	899.2	2987	641.22	12064	2990.68	11918	2592.28	10837	2960.49	5133	1148.74	5989	1265.26	7146	1317.63	conserved hypothetical protein
Synpcc7942_1647	Synpcc7942_1647	227	43.91	361	68.47	307	46.48	403	67.24	685	114.45	722	121.67	281	54.68	365	62.32	334	71.63	549	96.45	459	76.12	561	81.2	conserved hypothetical protein
Synpcc7942_1648	Synpcc7942_1648	6269	2481.78	9065	3518.68	4035	1250.39	829	283.07	581	198.67	708	244.19	494	196.76	2699	943.21	4519	1983.46	416	149.58	261	88.59	290	85.91	putative ferric uptake regulator%2C FUR family
Synpcc7942_1649	Synpcc7942_1649	57865	14377.2	143536	34967.6	49224	9573.55	3911	838.16	824	176.84	777	168.2	214	53.49	6677	1464.47	18469	5087.65	3848	868.37	3157	672.54	3491	649.08	rubrerythrin
Synpcc7942_1650	Synpcc7942_1650	609	33.48	462	24.91	636	27.37	1945	92.24	1039	49.34	1075	51.5	842	46.58	776	37.66	553	33.71	1886	94.19	1393	65.67	2121	87.27	phosphorylase kinase alpha subunit
Synpcc7942_1651	Synpcc7942_1651	182	43.93	239	56.57	213	40.25	251	52.26	290	60.47	392	82.44	269	65.33	302	64.35	234	62.63	303	66.43	278	57.54	332	59.97	N-acetylmannosaminyltransferase
Synpcc7942_1652	Synpcc7942_1652	218	23.67	193	20.54	244	20.73	248	23.22	143	13.41	233	22.04	298	32.55	346	33.16	185	22.27	267	26.33	206	19.17	355	28.84	Elongator protein 3/MiaB/NifB
Synpcc7942_1653	Synpcc7942_1653	99	14.73	80	11.67	143	16.66	63	8.09	86	11.06	109	14.13	359	53.75	252	33.11	144	23.76	116	15.68	112	14.29	124	13.81	glycerol dehydrogenase
Synpcc7942_1654	Synpcc7942_1654	84	38.97	129	58.68	136	49.39	65	26.01	47	18.83	91	36.78	187	87.28	139	56.92	96	49.38	78	32.87	87	34.61	295	102.41	conserved hypothetical protein
Synpcc7942_1655	Synpcc7942_1655	89	27.82	92	28.19	132	32.29	76	20.49	12	3.24	20	5.45	186	58.49	158	43.59	120	41.58	34	9.65	108	28.94	301	70.4	hypothetical protein
Synpcc7942_1656	Synpcc7942_1656	14660	1207.41	11906	961.46	19048	1228.03	14147	1005	6819	485.1	6367	456.87	24058	1993.52	21233	1543.73	14274	1303.41	11666	872.68	21944	1549.61	33056	2037.34	catalase/peroxidase HPI
Synpcc7942_1657	Synpcc7942_1657	93	74.63	107	84.19	167	104.9	420	290.71	392	271.71	429	299.93	137	110.61	120	85.01	149	132.56	598	435.85	529	363.97	766	459.99	hypothetical protein
Synpcc7942_1658	Synpcc7942_1658	26	10.09	28	10.66	29	8.81	306	102.44	530	177.68	396	133.9	36	14.06	40	13.7	29	12.48	285	100.47	311	103.49	382	110.95	conserved hypothetical protein
Synpcc7942_1659	Synpcc7942_1659	359	98.7	518	139.63	507	109.11	909	215.55	891	211.58	688	164.79	381	105.38	514	124.74	578	176.18	1126	281.16	1288	303.6	1471	302.63	nitroreductase
Synpcc7942_1660	Synpcc7942_1660	12	2.56	20	4.19	12	2.01	53	9.76	43	7.93	51	9.49	43	9.24	30	5.66	20	4.74	104	20.18	96	17.58	105	16.78	potassium channel protein
Synpcc7942_1661	Synpcc7942_1661	61	19.27	23	7.12	72	17.8	13	3.54	8	2.18	10	2.75	226	71.82	77	21.47	46	16.11	33	9.47	37	10.02	45	10.64	conserved hypothetical protein
Synpcc7942_1662	Synpcc7942_1662	95	11.78	117	14.22	147	14.27	353	37.75	288	30.84	380	41.04	119	14.84	133	14.55	102	14.02	449	50.56	448	47.62	517	47.96	cysteinyl-tRNA synthetase
Synpcc7942_1663	Synpcc7942_1663	13	6.43	16	7.76	25	9.68	27	11.52	59	25.22	91	39.23	12	5.97	11	4.81	13	7.13	48	21.57	28	11.88	36	13.33	conserved hypothetical protein
Synpcc7942_1664	Synpcc7942_1664	19	17.36	45	40.31	44	31.47	247	194.64	181	142.83	298	237.19	43	39.52	37	29.84	41	41.53	345	286.27	340	266.32	391	267.31	hypothetical protein
Synpcc7942_1665	Synpcc7942_1665	40	6.39	54	8.45	52	6.5	234	32.22	124	17.1	187	26.01	35	5.62	59	8.31	60	10.62	413	59.88	362	49.55	397	47.42	probable oxidoreductase
Synpcc7942_1666	Synpcc7942_1666	1040	262.8	1009	249.99	1404	277.71	778	169.57	916	199.93	1012	222.79	1167	296.69	1036	231.09	882	247.1	836	191.87	703	152.31	918	173.59	conserved hypothetical protein
Synpcc7942_1667	Synpcc7942_1667	22	2.82	43	5.4	32	3.21	427	47.14	169	18.68	304	33.9	42	5.41	51	5.76	42	5.96	326	37.89	409	44.88	467	44.72	UDP-N-acetylmuramoylalanine--D-glutamate ligase
Synpcc7942_1668	Synpcc7942_1668	42	4.48	51	5.33	80	6.68	70	6.44	29	2.67	36	3.34	119	12.76	83	7.81	36	4.26	122	11.81	105	9.6	128	10.21	potassium-transporting ATPase%2C A subunit
Synpcc7942_1669	Synpcc7942_1669	22	1.87	40	3.34	32	2.13	96	7.05	34	2.5	47	3.49	63	5.4	58	4.36	27	2.55	129	9.98	137	10.01	107	6.82	Potassium-translocating P-type ATPase%2C B subunit
Synpcc7942_1670	Synpcc7942_1670	0	0	1	1.19	0	0	0	0	0	0	0	0	0	0	0	0	0	0	0	0	2	2.08	0	0	hypothetical protein
Synpcc7942_1671	Synpcc7942_1671	42	12.23	51	14.56	69	15.72	87	21.84	69	17.35	77	19.53	44	12.89	62	15.93	31	10	112	29.61	91	22.71	100	21.78	potassium-transporting ATPase%2C C subunit
Synpcc7942_1672	Synpcc7942_1672	79	19.39	80	19.25	100	19.21	719	152.18	331	70.15	470	100.48	165	40.73	147	31.84	79	21.49	748	166.71	919	193.35	1023	187.85	vanY D-Ala-D-Ala carboxypeptidase. Metallo peptidase. MEROPS family M15B
Synpcc7942_1673	Synpcc7942_1673	47	12.57	56	14.69	53	11.1	83	19.15	39	9.01	115	26.8	52	13.99	36	8.5	50	14.83	116	28.18	140	32.11	134	26.82	conserved hypothetical protein
Synpcc7942_1674	Synpcc7942_1674	887	506.46	1224	685.25	970	433.54	2532	1247	2175	1072.68	3401	1691.86	1235	709.46	1455	733.37	1398	885.01	1459	756.64	2520	1233.7	2406	1028.04	conserved hypothetical protein
Synpcc7942_1675	Synpcc7942_1675	313	114.73	325	116.81	408	117.07	429	135.64	473	149.76	642	205.03	636	234.55	537	173.76	401	162.97	532	177.12	436	137.03	489	134.14	conserved hypothetical protein
Synpcc7942_1676	Synpcc7942_1676	141	38.41	177	47.27	195	41.58	288	67.67	310	72.94	452	107.27	224	61.39	272	65.4	140	42.28	545	134.84	411	95.99	548	111.71	conserved hypothetical protein
Synpcc7942_1677	Synpcc7942_1677	250	40.56	325	51.7	465	59.06	214	29.95	286	40.08	425	60.08	352	57.46	355	50.84	233	41.91	334	49.22	442	61.49	391	47.47	conserved hypothetical protein
Synpcc7942_1678	Synpcc7942_1678	1648	540.67	1876	603.47	3010	773	961	271.95	1965	556.84	2540	726.02	1642	541.99	1963	568.51	1538	559.44	1038	309.3	1362	383.13	1141	280.13	conserved hypothetical protein
Synpcc7942_1679	Synpcc7942_1679	201	105.63	285	146.85	194	79.8	1767	800.93	1708	775.27	2262	1035.63	310	163.9	438	203.19	295	171.88	1846	881.09	1961	883.57	2086	820.32	photosystem II reaction center W protein
Synpcc7942_1680	Synpcc7942_1680	236	41.34	254	43.63	253	34.69	965	145.8	1526	230.89	1753	267.53	285	50.23	650	100.51	477	92.64	1683	267.76	3300	495.63	2519	330.2	Sulphate transport system permease protein 1
Synpcc7942_1681	Synpcc7942_1681	84	14.21	161	26.71	88	11.65	304	44.36	328	47.93	419	61.76	46	7.83	112	16.73	123	23.07	1962	301.48	5737	832.18	2951	373.6	Thiosulphate-binding protein
Synpcc7942_1682	Synpcc7942_1682	69	14.69	220	45.91	133	22.16	176	32.31	164	30.15	195	36.16	40	8.57	94	17.66	104	24.54	769	148.66	1607	293.26	1099	175.04	Sulphate transport system permease protein 2
Synpcc7942_1683	Synpcc7942_1683	10	7.24	65	46.15	20	11.34	23	14.37	19	11.88	20	12.62	8	5.83	18	11.51	36	28.9	161	105.9	171	106.18	153	82.91	conserved hypothetical protein
Synpcc7942_1684	Synpcc7942_1684	403	115.61	965	271.43	416	93.42	281	69.53	265	65.66	180	44.99	239	68.98	394	99.78	488	155.21	991	258.21	1233	303.27	1155	247.95	putative transcriptional regulator%2C Crp/Fnr family
Synpcc7942_1685	Synpcc7942_1685	512	105.94	1392	282.4	450	72.88	973	173.65	517	92.4	498	89.77	292	60.79	537	98.08	563	129.15	2149	403.85	2237	396.85	2928	453.35	Sulphate transport system permease protein 2
Synpcc7942_1686	Synpcc7942_1686	100	17.36	126	21.45	102	13.86	70	10.48	53	7.95	48	7.26	77	13.45	103	15.79	96	18.48	438	69.07	450	66.99	721	93.68	Thiosulphate-binding protein
Synpcc7942_1687	Synpcc7942_1687	1	0.21	16	3.22	14	2.25	21	3.72	12	2.13	10	1.79	8	1.65	4	0.73	15	3.42	75	14	117	20.61	136	20.91	Sulfate ABC transporter%2C permease protein CysT
Synpcc7942_1688	Synpcc7942_1688	4	0.83	10	2.03	5	0.81	7	1.25	5	0.89	7	1.26	9	1.87	7	1.28	8	1.84	51	9.58	60	10.64	116	17.96	Sulfate ABC transporter%2C permease protein CysW
Synpcc7942_1689	Synpcc7942_1689	224	41.44	518	93.96	325	47.06	334	53.29	289	46.18	249	40.13	157	29.22	384	62.71	510	104.6	2600	436.85	4955	785.92	4796	663.93	Rhodanese-like
Synpcc7942_1690	Synpcc7942_1690	10	7.42	32	23.29	30	17.43	44	28.17	13	8.33	32	20.69	37	27.63	32	20.97	38	31.27	154	103.82	287	182.66	266	147.75	hypothetical protein
Synpcc7942_1691	Synpcc7942_1691	41	6.29	52	7.82	46	5.53	102	13.5	84	11.13	87	11.63	49	7.56	56	7.59	41	6.98	342	47.66	392	51.57	410	47.08	hypothetical protein
Synpcc7942_1692	Synpcc7942_1692	39	7.62	55	10.53	32	4.89	114	19.21	51	8.6	59	10.04	67	13.17	54	9.31	37	8.01	99	17.56	125	20.94	115	16.81	mrr restriction system protein
Synpcc7942_1693	Synpcc7942_1693	21	9.31	33	14.34	34	11.79	194	74.15	142	54.35	168	64.86	30	13.38	34	13.3	33	16.21	131	52.73	223	84.73	172	57.04	response regulator receiver domain protein (CheY-like)
Synpcc7942_1694	Synpcc7942_1694	67	4.63	106	7.18	94	5.09	520	31.01	568	33.92	615	37.04	82	5.7	100	6.1	109	8.35	939	58.96	733	43.45	797	41.23	DNA topoisomerase IV subunit A
Synpcc7942_1695	Synpcc7942_1695	33	5.88	40	6.99	34	4.75	495	76.14	265	40.82	235	36.51	41	7.36	59	9.29	30	5.93	383	62.03	304	46.48	451	60.18	conserved hypothetical protein
Synpcc7942_1696	Synpcc7942_1696	274	65.87	289	68.12	367	69.07	581	120.48	1470	305.26	1382	289.47	445	107.64	432	91.68	332	88.49	560	122.28	641	132.13	611	109.92	conserved hypothetical protein
Synpcc7942_1697	Synpcc7942_1697	9	5.69	8	4.96	21	10.38	26	14.17	42	22.92	32	17.61	23	14.62	16	8.92	14	9.81	10	5.74	26	14.08	13	6.15	Zn-finger%2C CDGSH type
Synpcc7942_1698	Synpcc7942_1698	226	117.72	240	122.58	325	132.52	408	183.31	475	213.71	524	237.8	364	190.76	278	127.83	179	103.38	543	256.9	427	190.71	541	210.88	putative transcriptional regulator
Synpcc7942_1699	Synpcc7942_1699	50	6.41	52	6.54	79	7.93	113	12.5	101	11.19	208	23.24	99	12.77	68	7.7	52	7.39	140	16.31	149	16.39	193	18.52	MATE efflux family protein
Synpcc7942_1700	Synpcc7942_1700	6	1.13	8	1.48	16	2.36	79	12.85	48	7.82	52	8.54	5	0.95	13	2.16	13	2.72	100	17.12	92	14.87	120	16.93	GDP-fucose synthetase NAD dependent epimerase/dehydratase
Synpcc7942_1701	Synpcc7942_1701	147	48.77	145	47.16	153	39.73	327	93.57	294	84.24	343	99.14	265	88.45	269	78.78	227	83.49	386	116.31	374	106.38	441	109.48	conserved hypothetical protein
Synpcc7942_1702	Synpcc7942_1702	12	15.49	34	43.04	7	7.07	26	28.95	33	36.8	57	64.11	13	16.88	33	37.61	18	25.76	58	68	37	40.95	46	44.44	conserved hypothetical protein
Synpcc7942_1703	Synpcc7942_1703	272	15.74	263	14.92	401	18.17	1115	55.66	737	36.84	914	46.09	596	34.71	559	28.56	284	18.22	1415	74.38	1113	55.23	1448	62.71	putative alpha-mannosidase
Synpcc7942_1704	Synpcc7942_1704	357	78.52	322	69.44	367	63.18	428	81.19	578	109.8	680	130.3	364	80.54	300	58.24	260	63.4	770	153.81	714	134.64	780	128.37	conserved hypothetical protein
Synpcc7942_1705	Synpcc7942_1705	1292	1918.04	1743	2537.12	2685	3120.17	2079	2662.15	1258	1613.12	1095	1416.27	2068	3088.77	2186	2864.75	1475	2427.75	992	1337.57	1407	1790.92	1461	1623.08	photosystem II PsbI protein
Synpcc7942_1706	Synpcc7942_1706	169	13.73	274	21.82	210	13.35	985	69.02	479	33.61	594	42.04	193	15.77	209	14.99	160	14.41	1340	98.87	1482	103.22	1446	87.9	conserved hypothetical protein
Synpcc7942_1707	Synpcc7942_1707	26	10.72	23	9.3	32	10.33	244	86.79	245	87.27	135	48.5	25	10.37	18	6.55	17	7.77	314	117.61	200	70.71	260	80.23	cell division protein Ftn6 hypothetical protein
Synpcc7942_1708	Synpcc7942_1708	29	2.55	35	3.01	29	1.99	151	11.44	63	4.78	85	6.51	46	4.07	59	4.58	31	3.02	192	15.32	171	12.88	168	11.04	oligopeptidase A. Metallo peptidase. MEROPS family M03A
Synpcc7942_1709	Synpcc7942_1709	79	9.13	80	9.06	91	8.23	261	26.01	256	25.55	228	22.95	87	10.11	94	9.59	69	8.84	284	29.8	360	35.66	286	24.73	Small GTP-binding protein domain
Synpcc7942_1710	Synpcc7942_1710	1132	872.99	1231	930.83	1271	767.27	2011	1337.7	4566	3041.52	5026	3376.93	1222	948.15	2018	1373.81	1583	1353.51	3720	2605.66	2335	1543.97	4315	2490.23	RNA polymerase subunit omega (rpoZ)
Synpcc7942_1711	Synpcc7942_1711	274	85.19	330	100.6	361	87.86	571	153.12	775	208.12	1257	340.48	420	131.37	540	148.2	341	117.54	1159	327.28	670	178.6	1160	269.88	conserved hypothetical protein
Synpcc7942_1712	Synpcc7942_1712	15	7.3	12	5.73	17	6.48	31	13.01	20	8.41	62	26.29	3	1.47	13	5.59	6	3.24	35	15.47	53	22.12	23	8.38	conserved hypothetical protein
Synpcc7942_1713	Synpcc7942_1713	145	28.61	136	26.31	179	27.64	662	112.65	909	154.9	585	100.55	190	37.71	153	26.65	213	46.59	588	105.36	504	85.25	499	73.67	probable hydrocarbon oxygenase MocD
Synpcc7942_1714	Synpcc7942_1714	37	6.48	51	8.76	34	4.66	162	24.48	161	24.36	154	23.5	39	6.87	51	7.89	24	4.66	258	41.05	318	47.76	180	23.6	homoserine O-acetyltransferase
Synpcc7942_1715	Synpcc7942_1715	43	11.71	56	14.96	44	9.38	123	28.9	113	26.59	131	31.09	32	8.77	85	20.44	40	12.08	99	24.49	135	31.53	122	24.87	uracil phosphoribosyltransferase
Synpcc7942_1716	Synpcc7942_1716	4562	218.64	3583	168.38	5997	224.99	2551	105.46	2189	90.62	2527	105.52	6453	311.16	4623	195.59	3126	166.11	2087	90.85	1938	79.64	2996	107.45	diguanylate cyclase/phosphodiesterase with PAS/PAC sensor(s)
Synpcc7942_1717	Synpcc7942_1717	93	12.72	79	10.6	86	9.21	927	109.4	316	37.35	279	33.26	129	17.76	138	16.67	89	13.5	569	70.71	670	78.6	884	90.51	glycolate oxidase subunit (Fe-S) protein
Synpcc7942_1718	Synpcc7942_1718	93	12.96	126	17.22	123	13.42	949	114.1	238	28.66	235	28.54	144	20.2	143	17.6	101	15.61	762	96.47	909	108.64	1051	109.63	glycolate oxidase subunit GlcE
Synpcc7942_1719	Synpcc7942_1719	1969	245.64	1973	241.34	1502	146.68	3868	416.21	5057	544.92	3668	398.67	1898	238.22	2451	269.92	2199	304.15	5573	631.46	4024	430.42	5884	549.31	isocitrate dehydrogenase (NADP)
Synpcc7942_1720	Synpcc7942_1720	33	13.33	29	11.49	27	8.54	167	58.19	184	64.2	248	87.28	112	45.52	106	37.8	57	25.53	297	108.97	272	94.21	314	94.92	conserved hypothetical protein
Synpcc7942_1721	Synpcc7942_1721	417	105.37	406	100.59	501	99.1	530	115.52	1162	253.62	1229	270.57	517	131.44	722	161.05	487	136.44	461	105.8	404	87.53	484	91.52	PBS lyase HEAT-like repeat
Synpcc7942_1722	Synpcc7942_1722	56	9.19	70	11.26	78	10.02	122	17.26	52	7.37	131	18.72	117	19.31	88	12.74	62	11.28	261	38.89	500	70.32	467	57.33	Thiosulphate-binding protein
Synpcc7942_1723	Synpcc7942_1723	88	10.11	97	10.92	76	6.83	356	35.27	258	25.6	280	28.02	122	14.1	237	24.03	117	14.9	201	20.97	259	25.51	239	20.54	carotene isomerase
Synpcc7942_1724	Synpcc7942_1724	798	460.07	1105	624.64	977	440.91	19208	9551.74	596	296.79	565	283.79	1833	1063.21	3752	1909.51	1641	1048.92	562	294.28	545	269.4	633	273.1	conserved hypothetical protein
Synpcc7942_1725	Synpcc7942_1725	327	40.12	409	49.2	432	41.49	1857	196.52	1895	200.82	1989	212.61	553	68.26	689	74.62	398	54.14	1036	115.45	724	76.16	972	89.24	transcriptional regulator%2C GntR family
Synpcc7942_1726	Synpcc7942_1726	11	3.98	38	13.49	22	6.24	207	64.65	217	67.87	246	77.6	55	20.04	66	21.1	48	19.27	149	49	102	31.67	151	40.91	signal peptidase II. Aspartic peptidase. MEROPS family A08
Synpcc7942_1727	Synpcc7942_1727	12	3.67	8	2.4	4	0.96	32	8.45	28	7.4	22	5.87	19	5.85	18	4.86	8	2.71	41	11.4	54	14.17	53	12.14	BioY protein
Synpcc7942_1728	Synpcc7942_1728	11	3.8	15	5.08	44	11.89	39	11.61	26	7.75	26	7.82	47	16.33	24	7.31	28	10.72	45	14.11	32	9.47	48	12.4	conserved hypothetical protein
Synpcc7942_1729	Synpcc7942_1729	32	5.12	38	5.96	40	5.01	86	11.87	48	6.64	60	8.37	91	14.65	52	7.35	33	5.86	133	19.33	93	12.76	89	10.66	potassium-transporting ATPase D chain
Synpcc7942_1730	Synpcc7942_1730	113	34.06	110	32.51	146	34.45	1027	267.02	656	170.8	619	162.56	141	42.76	187	49.76	153	51.13	1031	282.27	1063	274.73	1113	251.06	conserved hypothetical protein
Synpcc7942_1731	Synpcc7942_1731	12	4.4	15	5.39	16	4.59	14	4.43	25	7.92	37	11.82	5	1.84	14	4.53	9	3.66	42	13.98	63	19.8	54	14.81	conserved hypothetical protein
Synpcc7942_1732	Synpcc7942_1732	27	11.7	9	3.82	13	4.41	72	26.92	64	23.96	86	32.48	37	16.14	35	13.39	20	9.61	79	31.1	60	22.3	62	20.11	conserved hypothetical protein
Synpcc7942_1733	Synpcc7942_1733	198	54.69	226	61.2	239	51.67	725	172.72	580	138.37	733	176.38	225	62.52	344	83.87	229	70.12	746	187.14	594	140.67	605	125.04	transcriptional regulator
Synpcc7942_1734	Synpcc7942_1734	1008	494.69	1358	653.46	940	361.11	2338	989.68	1543	654.07	2272	971.43	748	369.33	1411	611.28	1265	688.3	1713	763.55	2174	914.78	2110	774.9	ferredoxin-thioredoxin reductase catalytic chain
Synpcc7942_1735	Synpcc7942_1735	1505	186.19	2003	242.96	1505	145.74	1827	194.96	1255	134.11	1576	169.87	930	115.75	2092	228.46	1748	239.76	1601	179.89	1678	177.99	1565	144.88	Iron-regulated ABC transporter membrane component SufB
Synpcc7942_1736	Synpcc7942_1736	631	143.02	983	218.45	789	139.98	730	142.71	610	119.42	694	137.04	526	119.94	1131	226.29	879	220.88	926	190.62	681	132.34	779	132.12	Iron-regulated ABC transporter ATPase subunit SufC
Synpcc7942_1737	Synpcc7942_1737	1602	214.74	1698	223.17	1641	172.19	1538	177.82	977	113.12	1107	129.28	1028	138.64	1921	227.31	1176	174.77	2670	325.07	1716	197.22	2112	211.86	Iron-regulated ABC transporter permease protein SufD
Synpcc7942_1738	Synpcc7942_1738	2179	308.08	2429	336.73	2539	281	1427	174.03	1398	170.73	1105	136.11	1399	199.01	2883	359.83	2126	333.26	2296	294.84	1533	185.84	2053	217.21	cysteine desulfurase
Synpcc7942_1739	Synpcc7942_1739	413	172.71	457	187.38	479	156.8	514	185.4	446	161.1	495	180.35	330	138.84	722	266.53	459	212.81	1080	410.21	685	245.61	821	256.92	transcriptional regulator%2C MerR family
Synpcc7942_1740	Synpcc7942_1740	16	3.15	29	5.59	13	2	96	16.28	116	19.7	118	20.21	29	5.74	47	8.16	20	4.36	259	46.26	213	35.91	211	31.05	UDP-N-acetylmuramate dehydrogenase
Synpcc7942_1741	Synpcc7942_1741	78	9.67	115	13.98	111	10.77	926	99.02	703	75.28	1089	117.62	195	24.32	201	22	155	21.3	1153	129.83	1448	153.91	1287	119.4	UDP-N-acetylmuramate--L-alanine ligase
Synpcc7942_1742	Synpcc7942_1742	1079	188.45	1295	221.77	1320	180.46	7200	1084.65	6078	916.91	5963	907.35	965	169.57	1609	248.07	1296	250.96	4436	703.69	6423	961.84	5436	710.48	glyceraldehyde 3-phosphate dehydrogenase (NADP+)
Synpcc7942_1743	Synpcc7942_1743	343	51.56	371	54.69	408	48.01	992	128.63	750	97.39	1013	132.68	429	64.89	484	64.23	455	75.84	1248	170.41	1221	157.38	1376	154.8	NADH dehydrogenase (ubiquinone)
Synpcc7942_1744	Synpcc7942_1744	47	20.37	83	35.27	64	21.71	79	29.54	45	16.85	102	38.52	13	5.67	36	13.77	32	15.38	150	59.05	168	62.44	175	56.76	conserved hypothetical protein
Synpcc7942_1745	Synpcc7942_1745	646	210.77	1063	340.07	870	222.2	193	54.32	224	63.13	303	86.13	368	120.8	537	154.67	519	187.74	197	58.38	267	74.69	194	47.37	conserved hypothetical protein
Synpcc7942_1746	Synpcc7942_1746	110612	20462.2	135184	24520.2	124045	17962.5	37724	6019.36	53421	8535.95	62307	10042	45857	8534.86	72455	11832	86931	17829.6	21597	3628.73	23771	3770.37	23700	3280.89	group2 RNA polymerase sigma factor SigB
Synpcc7942_1747	Synpcc7942_1747	1319	198.29	1505	221.84	1828	215.12	1489	193.08	2541	329.95	2961	387.82	1259	190.43	1632	216.58	1346	224.35	1558	212.73	1599	206.11	1667	187.54	conserved hypothetical protein
Synpcc7942_1748	Synpcc7942_1748	36	8.42	51	11.69	43	7.87	249	50.21	196	39.58	297	60.49	37	8.7	68	14.03	25	6.48	573	121.67	393	78.78	469	82.05	conserved hypothetical protein
Synpcc7942_1749	Synpcc7942_1749	127	57.57	189	84	204	72.39	1301	508.68	1164	455.75	1284	507.09	220	100.33	258	103.24	176	88.45	1774	730.38	1343	521.97	1689	572.94	ferredoxin
Synpcc7942_1750	Synpcc7942_1750	557	256.4	532	240.12	619	223.05	2682	1064.89	2956	1175.33	2549	1022.28	709	328.36	1015	412.45	707	360.83	2750	1149.77	2568	1013.56	2754	948.69	conserved hypothetical protein YCF35
Synpcc7942_1751	Synpcc7942_1751	795	694.25	680	582.24	700	478.5	2383	1794.95	2517	1898.54	2576	1959.87	799	701.99	971	748.53	524	507.33	2636	2090.75	2687	2011.87	2650	1731.75	conserved hypothetical protein
Synpcc7942_1752	Synpcc7942_1752	433	102.44	601	139.41	559	103.52	2527	515.67	1588	324.51	2508	516.95	535	127.34	626	130.74	401	105.18	3111	668.49	2509	508.94	2742	485.45	Armadillo:PBS lyase HEAT-like repeat
Synpcc7942_1753	Synpcc7942_1753	14	5.36	30	11.27	15	4.5	16	5.29	21	6.95	36	12.02	20	7.71	24	8.12	12	5.1	88	30.62	80	26.28	89	25.52	conserved hypothetical protein
Synpcc7942_1754	Synpcc7942_1754	3	3.49	5	5.71	3	2.73	10	10.04	18	18.1	12	12.17	5	5.86	3	3.08	1	1.29	20	21.15	8	7.99	5	4.36	conserved hypothetical protein
Synpcc7942_1755	Synpcc7942_1755	84	8.63	147	14.81	135	10.86	552	48.92	412	36.56	395	35.36	103	10.65	130	11.79	101	11.5	845	78.85	606	53.38	770	59.2	conserved hypothetical protein
Synpcc7942_1756	Synpcc7942_1756	3	1.94	2	1.27	0	0	8	4.45	8	4.46	8	4.5	4	2.6	1	0.57	2	1.43	8	4.69	16	8.85	9	4.35	hypothetical protein
Synpcc7942_1757	Synpcc7942_1757	408	252.37	282	171.03	419	202.88	503	268.37	469	250.58	379	204.25	558	347.26	629	343.46	321	220.14	668	375.29	522	276.85	608	281.44	hypothetical protein
Synpcc7942_1758	Synpcc7942_1758	636	104.33	747	120.15	753	96.69	2306	326.28	2010	284.8	2547	364.01	1021	168.5	1004	145.39	641	116.58	3005	447.72	2521	354.57	2595	318.55	conserved hypothetical protein
Synpcc7942_1759	Synpcc7942_1759	6	5.24	13	11.13	3	2.05	30	22.6	11	8.3	16	12.17	18	15.81	8	6.17	4	3.87	25	19.83	15	11.23	23	15.03	CAB/ELIP/HLIP-related protein
Synpcc7942_1760	Synpcc7942_1760	104	16.97	114	18.24	141	18.01	452	63.6	457	64.4	573	81.44	144	23.64	171	24.63	116	20.98	824	122.09	758	106.03	666	81.31	L-alanine dehydrogenase
Synpcc7942_1761	Synpcc7942_1761	1060	109.09	1525	153.89	1400	112.78	6630	588.54	3921	348.55	6585	590.43	1000	103.54	1280	116.29	961	109.65	8502	794.72	8604	759.22	8796	677.42	conserved hypothetical protein
Synpcc7942_1762	Synpcc7942_1762	444	54.47	608	73.14	550	52.82	1429	151.23	1537	162.88	1610	172.1	610	75.3	559	60.54	417	56.72	2111	235.24	1856	195.24	2057	188.86	conserved hypothetical protein
Synpcc7942_1763	Synpcc7942_1763	49	10.66	103	21.97	73	12.43	262	49.16	264	49.6	347	65.76	44	9.63	80	15.36	56	13.51	539	106.49	517	96.42	474	77.16	inositol monophosphate family protein
Synpcc7942_1764	Synpcc7942_1764	114	55.04	120	56.8	92	34.77	227	94.53	383	159.71	230	96.74	156	75.77	129	54.98	156	83.5	708	310.45	313	129.56	544	196.54	conserved hypothetical protein
Synpcc7942_1765	Synpcc7942_1765	134	47.36	223	77.29	210	58.1	267	81.4	140	42.74	203	62.51	135	48.01	161	50.24	132	51.73	333	106.91	274	83.04	312	82.53	conserved hypothetical protein
Synpcc7942_1766	Synpcc7942_1766	355	61.28	412	69.73	379	51.21	460	68.49	1013	151.04	933	140.32	446	77.46	507	77.26	453	86.7	753	118.06	598	88.51	891	115.1	cytochrome d ubiquinol oxidase%2C subunit II
Synpcc7942_1767	Synpcc7942_1767	1471	185.46	2007	248.1	1710	168.76	2777	301.99	5541	603.41	5284	580.41	1624	206	1772	197.21	1855	259.3	3043	348.46	3041	328.73	3677	346.91	cytochrome oxidase d subunit I
Synpcc7942_1768	Synpcc7942_1768	35	7.67	23	4.94	22	3.77	133	25.14	45	8.52	82	15.65	86	18.96	54	10.45	28	6.8	146	29.06	152	28.56	147	24.1	conserved hypothetical protein
Synpcc7942_1769	Synpcc7942_1769	201	92.53	226	102.01	235	84.68	193	76.63	160	63.62	262	105.08	289	133.85	299	121.5	163	83.19	334	139.64	270	106.57	361	124.36	conserved hypothetical protein
Synpcc7942_1770	Synpcc7942_1770	26	15.6	28	16.47	33	15.49	55	28.46	73	37.82	86	44.94	26	15.69	49	25.95	29	19.29	85	46.31	47	24.17	93	41.74	conserved hypothetical protein
Synpcc7942_1771	Synpcc7942_1771	789	94.27	961	112.58	1012	94.65	2942	303.2	3225	332.83	3500	364.34	1168	140.4	1438	151.67	1117	147.97	4083	443.09	3364	344.62	4533	405.3	signal recognition particle subunit FFH/SRP54 (srp54)
Synpcc7942_1772	Synpcc7942_1772	991	709.01	1156	810.93	1617	905.58	6091	3758.79	4222	2609.07	5776	3600.31	1639	1179.77	2055	1297.87	1055	836.85	4340	2820.19	4089	2508.31	5721	3062.97	SSU ribosomal protein S16P
Synpcc7942_1773	Synpcc7942_1773	22	12.32	10	5.49	24	10.52	219	105.82	119	57.58	234	114.21	28	15.78	37	18.3	34	21.12	250	127.2	224	107.59	373	156.37	hypothetical protein
Synpcc7942_1774	Synpcc7942_1774	275	281.55	346	347.34	360	288.51	2194	1937.52	1543	1364.53	1519	1354.94	556	572.72	649	586.56	364	413.19	1746	1623.61	1901	1668.77	2402	1840.32	SSU ribosomal protein S21P
Synpcc7942_1775	Synpcc7942_1775	22	4.06	25	4.52	16	2.31	186	29.59	92	14.65	94	15.1	41	7.61	67	10.91	23	4.7	277	46.4	219	34.63	298	41.13	phosphate starvation-induced protein
Synpcc7942_1776	Synpcc7942_1776	121	83.55	83	56.19	114	61.62	69	41.09	189	112.72	177	106.48	211	146.58	132	80.46	129	98.76	75	47.04	75	44.4	124	64.07	hypothetical protein
Synpcc7942_1777	Synpcc7942_1777	149	27.82	176	32.22	167	24.41	199	32.05	312	50.32	442	71.91	283	53.17	268	44.18	160	33.13	333	56.48	255	40.83	455	63.58	conserved hypothetical protein
Synpcc7942_1778	Synpcc7942_1778	121	11.59	155	14.56	125	9.37	959	79.23	1043	86.29	1341	111.9	101	9.73	140	11.84	95	10.09	813	70.72	768	63.07	692	49.6	conserved hypothetical protein
Synpcc7942_1779	Synpcc7942_1779	44	4.49	29	2.9	35	2.8	93	8.18	58	5.11	142	12.62	26	2.67	26	2.34	25	2.83	146	13.53	146	12.77	109	8.32	DNA repair protein RecN
Synpcc7942_1780	Synpcc7942_1780	62	6.79	64	6.88	63	5.4	408	38.56	361	34.16	508	48.49	117	12.9	128	12.38	71	8.62	493	49.06	423	39.74	522	42.8	DNA mismatch repair protein MutL
Synpcc7942_1781	Synpcc7942_1781	40	25.82	79	50	81	40.93	118	65.69	115	64.11	105	59.05	110	71.43	149	84.9	117	83.73	197	115.49	167	92.42	180	86.94	conserved hypothetical protein
Synpcc7942_1782	Synpcc7942_1782	3643	501.92	3351	452.69	3941	425.03	3986	473.69	1739	206.95	3283	394.08	4712	653.17	7269	884.08	4981	760.87	2721	340.5	3144	371.4	3170	326.84	L-threonine synthase
Synpcc7942_1783	Synpcc7942_1783	1633	101.43	2150	130.94	2128	103.47	1670	89.47	2818	151.19	2605	140.97	1518	94.87	1793	98.31	1440	99.17	2546	143.64	2017	107.42	2222	103.28	conserved hypothetical protein
Synpcc7942_1784	Synpcc7942_1784	11016	2506.33	10350	2308.89	14755	2627.8	10099	1981.87	7118	1398.82	4705	932.63	12282	2811.41	12068	2423.77	11216	2829.24	7661	1583.11	8355	1629.85	9876	1681.47	group3 RNA polymerase sigma factor SigF
Synpcc7942_1785	Synpcc7942_1785	63	27.31	85	36.12	66	22.39	88	32.9	62	23.21	128	48.34	124	54.08	115	44	118	56.71	112	44.09	138	51.29	146	47.36	conserved hypothetical protein
Synpcc7942_1786	Synpcc7942_1786	308	103.92	396	131	501	132.32	911	265.12	933	271.9	1107	325.41	321	108.97	340	101.27	266	99.5	821	251.59	899	260.07	962	242.89	conserved hypothetical protein YCF51
Synpcc7942_1787	Synpcc7942_1787	105	38.73	144	52.08	136	39.27	468	148.89	528	168.21	768	246.79	151	56.03	150	48.84	97	39.67	643	215.4	606	191.64	723	199.55	SUF system FeS assembly protein
Synpcc7942_1788	Synpcc7942_1788	2595	98.21	3487	129.4	3087	91.46	7006	228.71	3510	114.74	3341	110.17	3107	118.31	2894	96.69	1555	65.25	11377	391.08	10117	328.3	10977	310.89	conserved hypothetical protein
Synpcc7942_1789	Synpcc7942_1789	1987	360.83	2643	470.6	2691	382.52	425	66.57	719	112.78	585	92.55	1131	206.64	1655	265.31	1605	323.15	588	96.98	437	68.04	570	77.46	Heat shock protein DnaJ-like
Synpcc7942_1790	Synpcc7942_1790	127	28.57	192	42.34	151	26.59	76	14.75	75	14.57	125	24.5	96	21.73	117	23.23	106	26.43	121	24.72	71	13.69	98	16.5	DNA adenine methylase
Synpcc7942_1791	Synpcc7942_1791	417	60.1	592	83.66	530	59.8	2448	304.33	2228	277.37	3766	472.9	331	48	434	55.22	349	55.77	2933	383.96	2790	344.79	2557	275.79	conserved hypothetical protein
Synpcc7942_1792	Synpcc7942_1792	2384	432.93	2472	440.15	3142	446.63	7366	1153.78	7261	1138.92	6845	1082.97	2639	482.16	3726	597.3	2522	507.77	5433	896.1	5579	868.66	6808	925.17	porphobilinogen synthase
Synpcc7942_1793	Synpcc7942_1793	166	91.27	255	137.47	273	117.5	1028	487.54	1754	833.01	2640	1264.65	165	91.28	245	118.92	228	138.99	537	268.17	674	317.74	719	295.84	thioredoxin
Synpcc7942_1794	Synpcc7942_1794	93	14.05	130	19.26	115	13.6	561	73.12	635	82.88	1009	132.83	88	13.38	147	19.61	101	16.92	473	64.91	371	48.06	524	59.25	aminotransferase
Synpcc7942_1795	Synpcc7942_1795	290	111.1	284	106.68	402	120.56	767	253.46	672	222.37	963	321.43	392	151.09	483	163.35	297	126.15	924	321.52	900	295.63	1053	301.89	SsrA-binding protein
Synpcc7942_1796	Synpcc7942_1796	65	39.39	56	33.27	52	24.66	143	74.74	123	64.38	168	88.69	71	43.28	78	41.72	75	50.39	222	122.18	168	87.28	211	95.68	conserved hypothetical protein
Synpcc7942_1797	Synpcc7942_1797	626	221.27	433	150.07	567	156.88	703	214.33	1773	541.31	528	162.6	523	185.99	548	170.99	666	261	1465	470.32	471	142.74	1080	285.67	conserved hypothetical protein
Synpcc7942_1798	Synpcc7942_1798	387	109.96	298	83.02	488	108.53	168	41.17	107	26.26	158	39.11	984	281.28	808	202.66	414	130.41	368	94.97	219	53.35	494	105.03	conserved hypothetical protein
Synpcc7942_1799	Synpcc7942_1799	64	11.05	61	10.32	55	7.43	58	8.64	32	4.77	51	7.67	124	21.54	78	11.89	62	11.87	102	15.99	110	16.28	153	19.76	Hydrogenase expression/formation protein HypE
Synpcc7942_1800	Synpcc7942_1800	17892	6213.24	25206	8582.44	22289	6058.82	20708	6202.68	21799	6538.61	27339	8271.36	15102	5276.35	16793	5147.88	17574	6766.23	12703	4006.6	15900	4734.16	14296	3715.07	conserved hypothetical protein
Synpcc7942_1801	Synpcc7942_1801	462	114.79	866	210.97	712	138.48	1487	318.68	946	203.02	2267	490.73	422	105.49	506	110.98	444	122.31	947	213.71	1483	315.93	900	167.34	conserved hypothetical protein
Synpcc7942_1802	Synpcc7942_1802	111	12.18	218	23.46	151	12.97	341	32.28	243	23.04	414	39.59	97	10.71	147	14.24	124	15.09	394	39.28	365	34.35	400	32.86	response regulator receiver domain protein (CheY-like)
Synpcc7942_1803	Synpcc7942_1803	1431	590.11	1270	513.5	1484	479.03	462	164.33	647	230.46	596	214.13	369	153.09	896	326.17	912	416.97	820	307.13	516	182.44	609	187.93	putative ferric uptake regulator%2C FUR family
Synpcc7942_1804	Synpcc7942_1804	46	14.77	46	14.48	57	14.32	246	68.11	91	25.23	94	26.29	75	24.22	84	23.8	54	19.22	270	78.72	265	72.93	319	76.62	conserved hypothetical protein
Synpcc7942_1805	Synpcc7942_1805	28	6.39	28	6.27	30	5.36	46	9.06	23	4.54	49	9.75	32	7.35	37	7.46	34	8.61	97	20.12	75	14.69	106	18.12	HetI protein-like
Synpcc7942_1806	Synpcc7942_1806	129	48.48	149	54.91	160	47.07	682	221.09	987	320.41	866	283.56	168	63.53	201	66.69	203	84.59	742	253.29	750	241.68	880	247.5	bacterioferritin comigratory protein
Synpcc7942_1807	Synpcc7942_1807	16	6.38	20	7.82	23	7.18	118	40.56	148	50.95	208	72.22	36	14.43	31	10.91	25	11.05	379	137.19	231	78.93	344	102.59	mutator MutT-like
Synpcc7942_1808	Synpcc7942_1808	8	1.92	3	0.7	9	1.69	41	8.47	33	6.83	59	12.31	13	3.13	27	5.71	22	5.84	65	14.14	48	9.85	84	15.05	putative transcriptional acitvator%2C Baf
Synpcc7942_1809	Synpcc7942_1809	2047	212.51	1937	197.17	2371	192.68	5161	462.14	8048	721.67	7968	720.68	2473	258.3	2880	263.93	2007	231.01	5079	478.9	4841	430.9	5174	401.96	flavoprotein
Synpcc7942_1810	Synpcc7942_1810	575	58.37	610	60.71	612	48.63	2534	221.86	2737	239.97	2999	265.22	780	79.66	885	79.3	590	66.4	2406	221.82	1927	167.71	2638	200.39	flavoprotein
Synpcc7942_1811	Synpcc7942_1811	1282	73.34	1215	68.15	1586	71.02	1254	61.88	733	36.22	760	37.88	2391	137.62	1783	90.04	952	60.38	2248	116.81	1723	84.51	2598	111.22	diguanylate cyclase (GGDEF domain) with PAS/PAC sensor
Synpcc7942_1812	Synpcc7942_1812	463	295.63	539	337.45	631	315.38	1250	688.44	1076	593.44	1646	915.67	383	246.04	583	328.61	363	256.98	1020	591.54	1143	625.76	1247	595.84	hypothetical protein
Synpcc7942_1813	Synpcc7942_1813	12575	1168.59	11791	1074.37	13816	1005.02	9702	777.67	6113	490.68	4536	367.25	10325	965.35	13665	1121	10560	1088.02	6064	511.83	3819	304.29	7995	555.99	ATP-binding region%2C ATPase-like
Synpcc7942_1814	Synpcc7942_1814	19	4.64	18	4.31	10	1.91	80	16.86	70	14.78	70	14.9	17	4.18	18	3.88	19	5.15	106	23.53	90	18.86	102	18.65	cyclic nucleotide-binding domain (cNMP-BD) protein
Synpcc7942_1815	Synpcc7942_1815	29	4.18	59	8.34	41	4.63	206	25.61	193	24.03	123	15.45	42	6.09	56	7.13	38	6.07	230	30.11	184	22.74	221	23.84	response regulator receiver domain protein (CheY-like)
Synpcc7942_1816	Synpcc7942_1816	53	3.22	89	5.3	77	3.66	366	19.17	313	16.42	435	23.01	119	7.27	121	6.49	90	6.06	529	29.17	428	22.28	564	25.63	periplasmic sensor hybrid histidine kinase
Synpcc7942_1817	Synpcc7942_1817	24	11.68	32	15.27	57	21.72	561	235.53	455	191.29	510	216.27	51	24.98	59	25.35	42	22.67	422	186.56	428	178.62	510	185.76	response regulator receiver domain protein (CheY-like)
Synpcc7942_1818	Synpcc7942_1818	5	2.8	9	4.94	5	2.19	11	5.32	5	2.42	12	5.86	5	2.82	10	4.95	4	2.48	20	10.18	17	8.17	23	9.64	conserved hypothetical protein
Synpcc7942_1819	Synpcc7942_1819	19	5.79	28	8.36	24	5.72	71	18.65	84	22.09	116	30.78	31	9.5	58	15.59	46	15.53	56	15.49	45	11.75	66	15.04	conserved hypothetical protein
Synpcc7942_1820	Synpcc7942_1820	86800	21211.4	99461	23831.4	116922	22365.8	23345	4920.68	55362	11685.6	46913	9987.98	58428	14365.2	75202	16222.5	77679	21046	21170	4698.73	18576	3892.14	22453	4105.98	conserved hypothetical protein
Synpcc7942_1821	Synpcc7942_1821	7380	3652	8657	4200.38	8388	3249.16	1070	456.71	1629	696.28	1030	444.07	6778	3374.55	8478	3703.46	6914	3793.33	1448	650.81	1026	435.32	1257	465.48	conserved hypothetical protein
Synpcc7942_1822	Synpcc7942_1822	3765	3148.92	3763	3085.88	4415	2890.45	200	144.28	429	309.92	345	251.39	3106	2613.6	4504	3325.34	3157	2927.44	417	316.77	261	187.16	323	202.16	conserved hypothetical protein
Synpcc7942_1823	Synpcc7942_1823	367	99.06	370	97.92	419	88.53	593	138.06	302	70.41	385	90.54	655	177.87	783	186.57	476	142.45	800	196.13	801	185.38	895	180.78	PBS lyase HEAT-like repeat
Synpcc7942_1824	Synpcc7942_1824	115	44.06	152	57.1	164	49.18	305	100.79	212	70.15	196	65.42	211	81.33	216	73.05	207	87.92	424	147.54	391	128.44	441	126.43	CBS
Synpcc7942_1825	Synpcc7942_1825	12	4.12	25	8.41	11	2.96	77	22.8	60	17.79	41	12.26	15	5.18	19	5.76	13	4.95	103	32.11	95	27.96	166	42.64	CDP-diacylglycerol--glycerol-3-phosphate 3-phosphatidyltransferase
Synpcc7942_1826	Synpcc7942_1826	38	7.19	47	8.72	31	4.59	287	46.82	120	19.6	245	40.37	49	9.32	65	10.85	28	5.87	246	42.25	328	53.18	327	46.28	mRNA-binding protein
Synpcc7942_1827	Synpcc7942_1827	214	60.8	202	56.27	374	83.18	1033	253.16	602	147.74	559	138.37	565	161.51	455	114.12	299	94.19	1040	268.38	1086	264.56	1223	260.03	conserved hypothetical protein
Synpcc7942_1828	Synpcc7942_1828	7	4.83	14	9.48	14	7.57	67	39.9	60	35.78	50	30.08	43	29.87	39	23.77	13	9.95	156	97.83	108	63.94	157	81.12	conserved hypothetical protein
Synpcc7942_1829	Synpcc7942_1829	186	42.98	177	40.1	186	33.64	631	125.76	592	118.15	678	136.49	241	56.02	329	67.11	212	54.31	969	203.36	860	170.38	1084	187.43	1-(5-phosphoribosyl)-5-[(5-phosphoribosylamino)methylideneamino] imidazole-4-carboxamide isomerase
Synpcc7942_1830	Synpcc7942_1830	6955	3824.1	6687	3605.04	8496	3656.66	6565	3113.5	5354	2542.73	4296	2057.93	7712	4266.18	7630	3703.37	6219	3791.13	4181	2087.96	4374	2062.04	5481	2255.2	thioredoxin
Synpcc7942_1831	Synpcc7942_1831	484	74.07	577	86.59	526	63.02	6321	834.43	3729	492.95	5582	744.3	666	102.55	879	118.76	575	97.57	4110	571.32	5361	703.49	6614	757.5	IMP dehydrogenase related 2
Synpcc7942_1832	Synpcc7942_1832	41	16.23	70	27.17	57	17.66	616	210.34	634	216.79	939	323.87	52	20.71	91	31.8	50	21.95	653	234.79	897	304.47	766	226.93	conserved hypothetical protein
Synpcc7942_1833	Synpcc7942_1833	109	25.58	82	18.87	129	23.7	310	62.76	301	61.02	230	47.03	143	33.77	166	34.39	108	28.1	237	50.52	333	67.01	366	64.28	conserved hypothetical protein
Synpcc7942_1834	Synpcc7942_1834	23	8.93	38	14.46	22	6.68	215	71.98	105	35.2	107	36.18	27	10.54	42	14.39	20	8.61	150	52.88	174	57.9	196	56.93	conserved hypothetical protein
Synpcc7942_1835	Synpcc7942_1835	117	33.24	146	40.67	128	28.47	245	60.04	198	48.59	375	92.83	120	34.3	195	48.91	152	47.88	260	67.1	308	75.03	329	69.95	conserved hypothetical protein
Synpcc7942_1836	Synpcc7942_1836	1205	644.64	1269	665.64	1797	752.52	662	305.47	809	373.83	799	372.4	1305	702.4	1415	668.24	1128	669.05	440	213.79	499	228.89	545	218.18	conserved hypothetical protein
Synpcc7942_1837	Synpcc7942_1837	363	187.44	422	213.66	668	270.01	658	293.07	641	285.89	1008	453.47	528	274.3	549	250.25	390	223.27	612	287.03	780	345.33	858	331.54	conserved hypothetical protein
Synpcc7942_1838	Synpcc7942_1838	8613	1004.83	7057	807.24	12730	1162.53	4910	494.08	4122	415.37	4146	421.41	11068	1299.11	9036	930.58	6955	899.6	4232	448.43	6084	608.57	8240	719.38	light-independent protochlorophyllide reductase%2C B subunit
Synpcc7942_1839	Synpcc7942_1839	31	7.45	44	10.37	28	5.27	114	23.64	35	7.27	84	17.59	92	22.25	76	16.13	43	11.46	263	57.43	168	34.63	265	47.68	conserved hypothetical protein
Synpcc7942_1840	Synpcc7942_1840	55	19.33	62	21.36	42	11.55	97	29.4	81	24.58	103	31.53	34	12.02	48	14.89	32	12.47	182	58.08	156	47	162	42.6	conserved hypothetical protein
Synpcc7942_1841	Synpcc7942_1841	97	12.63	116	14.81	123	12.54	311	34.93	308	34.64	348	39.48	165	21.62	175	20.12	144	20.79	497	58.78	389	43.43	390	38.01	UDP-N-acetylmuramoyl-tripeptide--D-alanyl-D-alanine ligase
Synpcc7942_1842	Synpcc7942_1842	620	87.04	778	107.09	993	109.12	930	112.61	1273	154.36	1128	137.96	1021	144.21	1230	152.43	915	142.41	1220	155.56	868	104.48	1214	127.53	Transposase%2C IS605 OrfB
Synpcc7942_1843	Synpcc7942_1843	19	4.18	29	6.25	19	3.27	52	9.86	50	9.5	90	17.25	70	15.49	67	13.01	52	12.68	80	15.98	104	19.61	115	18.93	conserved hypothetical protein
Synpcc7942_1844	Synpcc7942_1844	91	30.88	83	27.61	99	26.3	346	101.27	243	71.22	348	102.88	146	49.84	143	42.83	106	39.88	418	128.83	375	109.1	526	133.57	conserved hypothetical protein
Synpcc7942_1845	Synpcc7942_1845	5366	4192.69	6738	5162.03	7425	4541.26	1910	1287.23	777	524.39	1817	1236.89	6794	5340.82	9579	6606.97	4597	3982.29	1553	1102.11	5034	3372.42	3916	2289.7	conserved hypothetical protein
Synpcc7942_1846	Synpcc7942_1846	2868	279.19	3117	297.52	3475	264.8	6205	521.01	3874	325.74	3965	336.28	3968	388.63	4815	413.77	2235	241.22	8824	780.19	7673	640.44	11682	851.01	conserved hypothetical protein
Synpcc7942_1847	Synpcc7942_1847	353	69.87	497	96.46	502	77.78	1513	258.32	966	165.16	1470	253.51	766	152.55	701	122.49	365	80.1	2306	414.58	2153	365.4	3042	450.6	dihydrodipicolinate synthase
Synpcc7942_1848	Synpcc7942_1848	430	71.93	397	65.11	520	68.09	1467	211.66	994	143.62	1148	167.3	902	151.8	808	119.31	351	65.1	3086	468.85	2313	331.73	3666	458.89	aspartate semialdehyde dehydrogenase
Synpcc7942_1849	Synpcc7942_1849	1677	249.58	369	53.85	1440	167.76	253	32.48	336	43.19	333	43.18	11116	1664.45	3140	412.53	954	157.42	389	52.58	351	44.79	528	58.8	group2 RNA polymerase sigma factor SigC
Synpcc7942_1850	Synpcc7942_1850	24	3.48	26	3.69	28	3.17	106	13.24	123	15.39	160	20.19	41	5.97	46	5.88	18	2.89	131	17.23	140	17.39	136	14.74	precorrin-6Y C5%2C15-methyltransferase (decarboxylating)
Synpcc7942_1851	Synpcc7942_1851	217	26.41	218	26.01	253	24.1	1383	145.16	838	88.08	999	105.91	383	46.89	347	37.27	205	27.66	1165	128.76	1506	157.13	1956	178.11	Ferredoxin--nitrite reductase
Synpcc7942_1852	Synpcc7942_1852	53	14.99	65	18.02	79	17.49	516	125.85	249	60.82	299	73.66	149	42.39	101	25.21	71	22.26	550	141.26	652	158.08	992	209.91	precorrin-8X methylmutase
Synpcc7942_1853	Synpcc7942_1853	34	8.59	42	10.41	49	9.69	307	66.91	116	25.32	127	27.96	91	23.13	94	20.97	35	9.81	330	75.74	350	75.83	597	112.89	cobalt-factor II C20-methyltransferase / precorrin-2 C20-methyltransferase
Synpcc7942_1854	Synpcc7942_1854	32	3.35	16	1.64	33	2.71	144	13.01	84	7.6	71	6.48	61	6.43	82	7.58	28	3.25	186	17.69	158	14.19	270	21.16	precorrin-3 methyltransferase
Synpcc7942_1855	Synpcc7942_1855	20	2.6	37	4.71	53	5.39	36	4.03	47	5.28	67	7.58	55	7.19	45	5.16	34	4.9	65	7.67	80	8.91	96	9.33	cobyrinate a%2Cc-diamide synthase / hydrogenobyrinic acid a%2Cc-diamide synthase (glutamine-hydrolysing)
Synpcc7942_1856	Synpcc7942_1856	12	4.22	10	3.45	19	5.23	31	9.4	44	13.35	87	26.63	20	7.07	18	5.58	9	3.51	66	21.06	36	10.85	41	10.78	tRNA-adenosine deaminase
Synpcc7942_1857	Synpcc7942_1857	24	4.93	31	6.25	41	6.59	126	22.33	102	18.1	172	30.79	67	13.85	44	7.98	38	8.66	188	35.09	186	32.77	249	38.29	3-hydroxyacid dehydrogenase
Synpcc7942_1858	Synpcc7942_1858	3282	815.45	3691	899.18	3969	771.93	21785	4668.71	9662	2073.55	9562	2069.86	4159	1039.65	5682	1246.23	4225	1163.86	13391	3021.91	15348	3269.61	21730	4040.27	Heme oxygenase (decyclizing)
Synpcc7942_1859	Synpcc7942_1859	238	15.4	233	14.78	270	13.67	800	44.64	383	21.4	486	27.39	491	31.95	363	20.73	254	18.22	614	36.07	523	29.01	637	30.84	diguanylate cyclase/phosphodiesterase with PAS/PAC sensor(s)
Synpcc7942_1860	Synpcc7942_1860	342	86.05	319	78.7	395	77.8	708	153.66	840	182.56	1014	222.29	495	125.31	489	108.62	300	83.69	992	226.71	855	184.46	994	187.16	two component transcriptional regulator%2C LuxR family
Synpcc7942_1861	Synpcc7942_1861	14	1.97	34	4.69	15	1.65	126	15.29	82	9.97	157	19.25	34	4.81	36	4.47	29	4.52	238	30.42	179	21.6	199	20.96	periplasmic binding protein of ABC transporter for natural amino acids
Synpcc7942_1862	Synpcc7942_1862	3998	770.81	4787	904.93	5356	808.32	16054	2669.75	12291	2046.83	17673	2968.59	3035	588.71	3933	669.37	2667	570.09	19101	3344.81	18650	3082.98	20623	2975.43	conserved hypothetical protein
Synpcc7942_1863	Synpcc7942_1863	357	72.11	704	139.42	607	95.97	764	133.1	378	65.95	824	145	173	35.16	238	42.44	191	42.77	1488	272.97	1561	270.33	1533	231.71	modification methylase%2C HemK family
Synpcc7942_1864	Synpcc7942_1864	80	24.24	182	54.07	118	27.98	340	88.85	238	62.28	427	112.71	82	25	94	25.14	60	20.15	495	136.21	480	124.69	529	119.94	conserved hypothetical protein
Synpcc7942_1865	Synpcc7942_1865	255	49.32	272	51.59	260	39.37	651	108.61	493	82.37	597	100.61	435	84.65	357	60.96	254	54.47	538	94.52	592	98.18	679	98.28	NAD(+) kinase
Synpcc7942_1866	Synpcc7942_1866	150	65.02	188	79.9	135	45.8	444	166	352	131.79	349	131.79	261	113.82	329	125.88	180	86.5	676	266.13	709	263.49	801	259.81	conserved hypothetical protein
Synpcc7942_1867	Synpcc7942_1867	5	1.01	15	2.97	8	1.26	16	2.79	6	1.05	16	2.82	8	1.63	7	1.25	2	0.45	23	4.22	28	4.85	27	4.08	Deoxyribodipyrimidine photo-lyase family protein
Synpcc7942_1868	Synpcc7942_1868	10	4.12	39	15.77	9	2.91	16	5.69	30	10.69	27	9.7	8	3.32	11	4	9	4.11	30	11.24	41	14.5	37	11.42	conserved hypothetical protein
Synpcc7942_1869	Synpcc7942_1869	16926	926.36	22313	1197.38	17996	770.97	11821	558.04	24444	1155.55	19733	940.92	10202	561.76	13472	650.88	10340	627.43	18678	928.47	16243	762.22	17216	705.1	probable cation efflux system protein
Synpcc7942_1870	Synpcc7942_1870	5027	697.46	8398	1142.44	5504	597.76	7650	915.49	9788	1172.99	11732	1418.14	3268	456.18	5152	631	3657	562.54	9072	1143.21	11626	1383.02	10028	1041.16	Secretion protein HlyD
Synpcc7942_1871	Synpcc7942_1871	1104	368.3	1434	469.06	1575	411.3	739	212.65	1013	291.9	1514	440.04	894	300.06	1040	306.27	706	261.13	1343	406.93	1477	422.48	1857	463.6	conserved hypothetical protein
Synpcc7942_1872	Synpcc7942_1872	309	37.99	387	46.65	429	41.29	255	27.04	253	26.87	454	48.63	373	46.14	340	36.9	218	29.72	661	73.81	503	53.02	834	76.73	histidine kinase
Synpcc7942_1873	Synpcc7942_1873	286	74.82	369	94.65	418	85.59	393	88.68	503	113.65	726	165.46	388	102.12	438	101.14	277	80.34	760	180.57	590	132.33	864	169.14	two component transcriptional regulator%2C winged helix family
Synpcc7942_1874	Synpcc7942_1874	67	25.34	92	34.12	110	32.57	384	125.28	245	80.04	294	96.88	99	37.67	149	49.75	135	56.61	291	99.97	291	94.37	424	120.01	RNA methyltransferase TrmH%2C group 2
Synpcc7942_1875	Synpcc7942_1875	613	77.95	578	72.06	584	58.13	537	58.9	935	102.69	1014	112.33	649	83.03	750	84.19	495	69.78	887	102.44	753	82.1	928	88.3	conserved hypothetical protein
Synpcc7942_1876	Synpcc7942_1876	37	17.3	28	12.84	40	14.64	102	41.14	43	17.37	78	31.77	48	22.58	70	28.89	36	18.66	155	65.83	141	56.53	143	50.04	conserved hypothetical protein
Synpcc7942_1877	Synpcc7942_1877	176	15.65	201	17.52	209	14.54	458	35.12	322	24.72	394	30.51	222	19.86	230	18.05	120	11.83	659	53.21	524	39.94	567	37.72	Transglutaminase-like
Synpcc7942_1878	Synpcc7942_1878	69	12.38	97	17.06	90	12.64	214	33.11	122	18.91	157	24.54	138	24.91	92	14.57	47	9.35	181	29.49	192	29.53	228	30.61	conserved hypothetical protein
Synpcc7942_1879	Synpcc7942_1879	100	18.97	102	18.97	126	18.71	271	44.35	226	37.03	283	46.78	131	25	148	24.79	107	22.51	273	47.04	287	46.69	290	41.17	MoxR protein-like
Synpcc7942_1880	Synpcc7942_1880	6	5.16	8	6.75	18	12.13	71	52.7	40	29.73	59	44.24	37	32.04	22	16.71	25	23.85	80	62.53	75	55.34	111	71.49	hypothetical protein
Synpcc7942_1881	Synpcc7942_1881	51	5.5	46	4.86	40	3.37	280	26.03	80	7.45	125	11.74	39	4.23	58	5.52	34	4.06	386	37.78	366	33.82	605	48.79	L-aspartate oxidase
Synpcc7942_1882	Synpcc7942_1882	2334	1011.66	2870	1219.73	4010	1360.56	9186	3434.34	4854	1817.29	4528	1709.92	3055	1332.25	3182	1217.52	2498	1200.45	7996	3147.88	8987	3339.92	10783	3497.58	probable photosystem II 12 kD extrinsic protein
Synpcc7942_1883	Synpcc7942_1883	58	14.35	63	15.28	79	15.3	328	70	185	39.54	214	46.13	124	30.87	114	24.9	84	23.04	380	85.4	375	79.55	459	84.99	conserved hypothetical protein YCF53
Synpcc7942_1884	Synpcc7942_1884	14	4.78	17	5.69	21	5.61	94	27.67	76	22.4	124	36.87	35	12.02	20	6.03	15	5.68	163	50.52	160	46.82	171	43.67	RfaE bifunctional protein%2C domain II
Synpcc7942_1885	Synpcc7942_1885	35	8.12	46	10.46	54	9.81	388	77.63	432	86.55	587	118.63	28	6.53	50	10.24	34	8.74	648	136.52	673	133.85	723	125.5	HAD-superfamily hydrolase subfamily IA%2C variant 3
Synpcc7942_1886	Synpcc7942_1886	64	5.55	44	3.74	64	4.34	268	20.04	258	19.32	393	29.68	105	9.16	93	7.12	43	4.13	363	28.58	326	24.23	383	24.85	exonuclease RecJ
Synpcc7942_1887	Synpcc7942_1887	11	1.52	15	2.03	30	3.24	138	16.4	134	15.95	168	20.17	18	2.5	22	2.68	12	1.83	225	28.16	181	21.38	314	32.37	probable mannosyltransferase
Synpcc7942_1888	Synpcc7942_1888	58	9.93	51	8.56	55	7.37	382	56.39	263	38.88	367	54.72	90	15.5	66	9.97	52	9.87	486	75.54	474	69.55	687	87.98	conserved hypothetical protein
Synpcc7942_1889	Synpcc7942_1889	292	32.59	238	26.05	329	28.75	461	44.38	261	25.16	258	25.09	376	42.23	502	49.46	314	38.86	618	62.65	564	53.98	760	63.48	conserved hypothetical protein
Synpcc7942_1890	Synpcc7942_1890	513	180.25	468	161.24	616	169.43	1417	429.46	289	87.71	381	116.63	1055	372.96	1185	367.56	698	271.92	1115	355.84	1123	338.33	1148	301.86	conserved hypothetical protein
Synpcc7942_1891	Synpcc7942_1891	387	122.89	352	109.6	416	103.41	1226	335.8	933	255.91	1105	305.71	512	163.58	664	186.13	411	144.7	1130	325.91	1238	337.07	1534	364.53	conserved hypothetical protein
Synpcc7942_1892	Synpcc7942_1892	123	27.05	150	32.35	127	21.86	527	99.97	160	30.39	358	68.6	147	32.53	208	40.38	115	28.04	502	100.28	583	109.94	698	114.88	Rhodanese-like
Synpcc7942_1893	Synpcc7942_1893	21	4.81	32	7.19	20	3.59	90	17.8	40	7.92	55	10.99	22	5.07	29	5.87	24	6.1	121	25.2	89	17.5	117	20.07	ATPase
Synpcc7942_1894	Synpcc7942_1894	38	6.27	29	4.69	35	4.52	192	27.32	122	17.38	120	17.25	42	6.97	44	6.41	35	6.4	243	36.41	233	32.95	251	30.98	integral membrane protein of the ABC-type Nat permease for neutral amino acids
Synpcc7942_1895	Synpcc7942_1895	922	202.03	1157	248.58	1142	195.88	1634	308.83	1914	362.26	2012	384.1	1011	222.88	1246	241.02	1063	258.25	1160	230.86	1563	293.65	1538	252.19	conserved hypothetical protein
Synpcc7942_1896	Synpcc7942_1896	19	2.72	34	4.77	29	3.25	115	14.19	103	12.73	169	21.07	21	3.02	53	6.69	38	6.03	209	27.16	219	26.87	182	19.49	N-acetylglutamate synthase / glutamate N-acetyltransferase
Synpcc7942_1897	Synpcc7942_1897	55	11	99	19.41	89	13.93	70	12.07	44	7.6	126	21.95	41	8.25	100	17.65	52	11.53	129	23.43	142	24.34	144	21.55	putative transcripton factor DevT-like
Synpcc7942_1898	Synpcc7942_1898	2538	321.35	2815	349.47	3172	314.38	2802	306.01	3877	424	3820	421.39	2532	322.54	3300	368.84	2422	340	3578	411.47	3039	329.91	3577	338.92	3-isopropylmalate dehydratase%2C large subunit
Synpcc7942_1899	Synpcc7942_1899	10	3.64	2	0.71	13	3.71	34	10.68	44	13.85	51	16.19	23	8.43	17	5.47	11	4.44	45	14.89	44	13.74	56	15.27	conserved hypothetical protein
Synpcc7942_1900	Synpcc7942_1900	51	15.61	83	24.91	116	27.79	323	85.28	249	65.83	269	71.74	93	28.64	144	38.91	97	32.92	444	123.44	379	99.47	437	100.1	Deoxycytidine triphosphate deaminase
Synpcc7942_1901	Synpcc7942_1901	131	9.8	126	9.24	152	8.9	532	34.32	438	28.29	640	41.7	157	11.81	212	14	82	6.8	1027	69.76	871	55.85	1318	73.76	putative glycosyltransferase
Synpcc7942_1902	Synpcc7942_1902	322	54.79	413	68.9	440	58.6	1049	153.95	688	101.11	828	122.74	600	102.71	537	80.66	279	52.63	2084	322.06	1026	149.68	2087	265.73	putative glycosyltransferase
Synpcc7942_1903	Synpcc7942_1903	945	148.85	969	149.65	945	116.52	1641	222.95	1717	233.6	2243	307.81	1056	167.35	914	127.09	583	101.81	3424	489.84	1952	263.62	3576	421.51	conserved hypothetical protein
Synpcc7942_1904	Synpcc7942_1904	4723	634.53	5303	698.56	4454	468.41	8230	953.71	10920	1267.2	15403	1802.91	4383	592.44	4665	553.26	3287	489.61	15162	1850.12	11200	1290.14	16444	1653.23	hemolysin secretion protein-like
Synpcc7942_1905	Synpcc7942_1905	329	19.52	305	17.74	368	17.09	2520	128.94	1880	96.33	1969	101.77	669	39.93	722	37.81	294	19.34	3907	210.51	2574	130.92	3801	168.74	cyclic nucleotide-binding domain (cNMP-BD) protein
Synpcc7942_1906	Synpcc7942_1906	82	19.71	119	28.05	119	22.39	886	183.73	375	77.87	857	179.5	178	43.05	208	44.14	118	31.45	804	175.56	993	204.69	1180	212.29	conserved hypothetical protein
Synpcc7942_1907	Synpcc7942_1907	4795	793.14	4054	657.49	4790	620.2	11856	1691.54	15964	2280.83	16206	2335.46	5390	896.99	6544	955.53	4507	826.54	11388	1710.88	12101	1716.2	13824	1711.15	Mg-protoporphyrin IX monomethyl ester (oxidative) cyclase
Synpcc7942_1908	Synpcc7942_1908	191	78.22	297	119.26	239	76.62	1324	467.69	2016	713.13	2260	806.36	345	142.15	406	146.78	279	126.68	2142	796.74	1872	657.32	2158	661.35	conserved hypothetical protein
Synpcc7942_1909	Synpcc7942_1909	37	11.04	51	14.92	52	12.15	177	45.56	128	32.99	191	49.66	58	17.41	34	8.96	39	12.9	263	71.28	339	86.73	262	58.51	conserved hypothetical protein
Synpcc7942_1910	Synpcc7942_1910	3	0.84	12	3.28	4	0.87	29	6.97	17	4.09	27	6.56	10	2.8	13	3.2	12	3.71	53	13.42	50	11.95	71	14.81	3-octaprenyl-4-hydroxybenzoate carboxy-lyase
Synpcc7942_1911	Synpcc7942_1911	388	30.89	464	36.21	534	33.27	1719	118.03	1141	78.45	1763	122.27	685	54.86	723	50.8	316	27.89	3011	217.69	2808	191.65	3832	228.26	Cold shock protein
Synpcc7942_1912	Synpcc7942_1912	206	54.37	198	51.24	289	59.7	216	49.17	359	81.84	346	79.56	269	71.43	310	72.22	201	58.81	327	78.38	205	46.39	316	62.41	phosphate uptake regulator%2C PhoU
Synpcc7942_1913	Synpcc7942_1913	26	12.06	22	10.01	17	6.17	387	154.86	277	111	272	109.94	39	18.2	67	27.44	35	18	631	265.88	562	223.55	817	283.64	conserved hypothetical protein
Synpcc7942_1914	Synpcc7942_1914	2707	1050.64	2724	1036.62	3272	994.07	2750	920.62	3328	1115.67	3496	1182.14	3626	1415.9	3471	1189.21	2647	1139.03	2359	831.58	2211	735.77	3766	1093.8	conserved hypothetical protein
Synpcc7942_1915	Synpcc7942_1915	185	83.86	183	81.34	217	77	656	256.49	487	190.68	661	261.05	346	157.8	384	153.66	228	114.59	809	333.08	884	343.58	1017	344.98	chorismate mutase
Synpcc7942_1916	Synpcc7942_1916	102	22.35	120	25.78	121	20.75	1116	210.93	1134	214.63	1203	229.66	179	39.46	242	46.81	131	31.83	1592	316.84	1271	238.79	1527	250.39	signal peptide peptidase A. Serine peptidase. MEROPS family S49
Synpcc7942_1917	Synpcc7942_1917	57	9.27	94	14.99	76	9.68	416	58.38	269	37.8	420	59.53	77	12.6	72	10.34	59	10.64	911	134.61	958	133.63	948	115.42	permease of the drug/metabolite transporter
Synpcc7942_1918	Synpcc7942_1918	45	7.42	61	9.87	75	9.68	161	22.91	228	32.48	264	37.94	80	13.28	57	8.3	41	7.5	250	37.45	266	37.62	296	36.54	UDP-glucose:tetrahydrobiopterin glucosyltransferase
Synpcc7942_1919	Synpcc7942_1919	19	4.44	45	10.32	32	5.86	287	57.87	170	34.33	280	57.03	47	11.06	50	10.32	56	14.52	472	100.22	511	102.43	467	81.7	transcriptional regulator%2C XRE family
Synpcc7942_1920	Synpcc7942_1920	632	43.34	936	62.93	892	47.88	2700	159.69	2167	128.35	2466	147.32	725	50.02	967	58.53	723	54.97	3396	211.5	3056	179.67	3142	161.23	leucyl-tRNA synthetase
Synpcc7942_1921	Synpcc7942_1921	73	28.71	136	52.44	83	25.55	120	40.7	261	88.66	343	117.52	89	35.21	219	76.03	132	57.55	166	59.29	191	64.4	215	63.27	conserved hypothetical protein
Synpcc7942_1922	Synpcc7942_1922	4044	1437.97	5223	1820.98	4874	1356.63	4421	1355.94	6208	1906.69	6261	1939.63	4277	1530.09	5477	1719.18	4332	1707.83	4969	1604.79	5416	1651.22	6255	1664.41	putative transmembrane transcriptional regulator
Synpcc7942_1923	Synpcc7942_1923	6789	1840.85	7463	1984.14	7702	1634.76	10280	2404.29	12959	3035.1	14308	3380.07	7225	1971.01	8743	2092.73	6700	2014.2	10864	2675.54	11690	2717.77	13125	2663.2	sigma-24 (FecI-like)
Synpcc7942_1924	Synpcc7942_1924	97	32.73	121	40.03	107	28.26	424	123.39	497	144.84	514	151.09	106	35.98	129	38.42	131	49	818	250.67	594	171.84	574	144.93	conserved hypothetical protein
Synpcc7942_1925	Synpcc7942_1925	58	12.13	99	20.3	68	11.13	274	49.42	214	38.65	250	45.54	68	14.3	78	14.4	94	21.79	401	76.15	391	70.1	361	56.49	probable peptidase
Synpcc7942_1926	Synpcc7942_1926	5	3.03	14	8.32	18	8.54	92	48.08	71	37.16	129	68.1	11	6.71	26	13.91	14	9.41	100	55.04	117	60.79	127	57.59	conserved hypothetical protein
Synpcc7942_1927	Synpcc7942_1927	70	14.79	113	23.41	63	10.42	121	22.06	126	23	152	27.99	96	20.41	109	20.33	109	25.54	194	37.24	199	36.06	167	26.41	diaminopimelate epimerase
Synpcc7942_1928	Synpcc7942_1928	169	123.9	199	143.04	180	103.3	154	97.38	234	148.18	287	183.31	290	213.9	263	170.2	186	151.18	269	179.12	251	157.77	277	151.96	conserved hypothetical protein
Synpcc7942_1929	Synpcc7942_1929	2324	356.6	2852	429.08	2697	323.94	1140	150.88	1209	160.24	1699	227.13	1984	306.29	2472	334.84	1938	329.7	1924	268.14	2069	272.2	1841	211.39	cysteine desulfurase
Synpcc7942_1930	Synpcc7942_1930	914	218.85	1123	263.65	1014	190.06	555	114.62	473	97.83	577	120.37	1303	313.9	1320	279.01	896	237.86	1174	255.32	879	180.46	1018	182.41	conserved hypothetical protein
Synpcc7942_1931	Synpcc7942_1931	524	121.07	523	118.49	532	96.22	246	49.03	195	38.92	180	36.24	789	183.42	795	162.15	508	130.14	458	96.12	415	82.22	509	88.01	probable serine/threonine protein phosphatase
Synpcc7942_1932	Synpcc7942_1932	78	26.02	115	37.62	93	24.29	486	139.85	320	92.21	494	143.58	64	21.48	121	35.63	85	31.44	604	183.01	694	198.51	677	169.01	conserved hypothetical protein
Synpcc7942_1933	Synpcc7942_1933	433	73.67	418	69.74	499	66.46	710	104.2	438	64.37	821	121.7	494	84.57	393	59.03	310	58.48	983	151.91	1020	148.8	1013	128.98	Isopentenyl-diphosphate delta-isomerase%2C FMN-dependent
Synpcc7942_1934	Synpcc7942_1934	1043	137.63	1167	150.99	1244	128.5	1711	194.75	1672	190.58	2186	251.32	960	127.45	1038	120.92	714	104.46	2791	334.51	2613	295.64	2532	250.03	D-alanyl-D-alanine carboxypeptidase/D-alanyl-D-alanine-endopeptidase
Synpcc7942_1935	Synpcc7942_1935	50	11.29	103	22.8	62	10.96	106	20.64	130	25.35	186	36.59	89	20.22	102	20.33	63	15.77	253	51.88	255	49.37	229	38.69	type 4 prepilin peptidase 1. Aspartic peptidase. MEROPS family A24A
Synpcc7942_1936	Synpcc7942_1936	81	59.38	119	85.54	150	86.08	342	216.26	285	180.47	310	198	139	102.52	171	110.66	167	135.74	376	250.36	320	201.14	304	166.78	conserved hypothetical protein
Synpcc7942_1937	Synpcc7942_1937	750	180.31	745	175.62	939	176.71	1256	260.45	2063	428.4	2419	506.68	843	203.9	987	209.47	828	220.7	1243	271.42	1204	248.18	1426	256.55	peptide methionine sulfoxide reductase
Synpcc7942_1938	Synpcc7942_1938	4	0.67	1	0.16	1	0.13	11	1.59	14	2.03	7	1.02	6	1.01	4	0.59	2	0.37	12	1.83	11	1.58	19	2.39	multidrug-efflux transporter
Synpcc7942_1939	Synpcc7942_1939	26	4.62	46	8.02	28	3.9	14	2.15	21	3.22	22	3.41	30	5.37	39	6.12	30	5.91	15	2.42	34	5.18	10	1.33	glyceraldehyde-3-phosphate dehydrogenase
Synpcc7942_1940	Synpcc7942_1940	28	3.96	28	3.88	25	2.77	42	5.12	35	4.27	70	8.62	41	5.83	28	3.49	41	6.43	73	9.37	62	7.52	75	7.94	putative membrane transporter
Synpcc7942_1941	Synpcc7942_1941	8	1.59	8	1.56	15	2.33	138	23.64	37	6.35	60	10.38	18	3.6	11	1.93	8	1.76	85	15.33	91	15.5	100	14.86	conserved hypothetical protein
Synpcc7942_1942	Synpcc7942_1942	121	47.58	179	69.02	115	35.4	630	213.7	699	237.44	857	293.63	131	51.83	185	64.22	167	72.81	661	236.1	618	208.38	645	189.82	bacterioferritin comigratory protein-like
Synpcc7942_1943	Synpcc7942_1943	267	25.09	230	21.19	247	18.17	1257	101.87	1131	91.79	1179	96.51	351	33.18	343	28.45	277	28.86	1494	127.5	1233	99.33	1540	108.28	cell division protein Ftn2-like
Synpcc7942_1944	Synpcc7942_1944	671	116.17	722	122.56	808	109.5	3370	503.24	2881	430.82	2771	417.96	803	139.87	1146	175.14	795	152.6	3317	521.58	3150	467.58	4055	525.35	Pyruvate dehydrogenase (lipoamide)
Synpcc7942_1945	Synpcc7942_1945	221	20.38	175	15.82	295	21.29	496	39.45	668	53.2	801	64.35	347	32.19	271	22.06	198	20.24	477	39.95	446	35.26	462	31.88	Excinuclease ABC subunit C
Synpcc7942_1946	Synpcc7942_1946	117	43.42	115	41.85	127	36.9	92	29.45	101	32.38	81	26.19	144	53.77	112	36.69	83	34.15	98	33.03	112	35.64	103	28.61	conserved hypothetical protein
Synpcc7942_1947	Synpcc7942_1947	995	122.08	1330	160	1599	153.57	2222	235.15	3896	412.88	4880	521.63	1414	174.54	1413	153.04	952	129.5	2246	250.28	2349	247.1	2379	218.42	conserved hypothetical protein
Synpcc7942_1948	Synpcc7942_1948	18	13.04	10	7.1	25	14.17	151	94.32	181	113.22	213	134.39	21	15.3	23	14.7	27	21.68	200	131.55	188	116.73	243	131.69	conserved hypothetical protein
Synpcc7942_1949	Synpcc7942_1949	971	559.81	697	394	1096	494.61	966	480.37	1642	817.68	1647	827.27	1144	663.57	1055	536.92	728	465.34	926	484.89	958	473.55	1301	561.29	conserved hypothetical protein
Synpcc7942_1950	Synpcc7942_1950	450	318.12	428	296.67	619	342.54	818	498.78	865	528.18	1255	772.96	767	545.52	650	405.63	443	347.21	607	389.74	827	501.27	1044	552.29	conserved hypothetical protein
Synpcc7942_1951	Synpcc7942_1951	59	28.95	90	43.31	96	36.88	175	74.08	82	34.76	228	97.49	111	54.81	85	36.82	64	34.82	165	73.55	231	97.2	212	77.86	conserved hypothetical protein
Synpcc7942_R0002	Synpcc7942_R0002	21	44.01	22	45.21	39	63.98	65	117.5	43	77.84	54	98.6	27	56.93	52	96.21	47	109.21	47	89.47	34	61.1	29	45.48	tRNA-Ser
Synpcc7942_1952	Synpcc7942_1952	55	28.65	79	40.35	73	29.77	197	88.51	198	89.09	221	100.29	66	34.59	104	47.82	75	43.31	183	86.58	237	105.85	226	88.1	conserved hypothetical protein
Synpcc7942_1953	Synpcc7942_1953	56	25.78	49	22.12	78	28.11	99	39.31	199	79.12	212	85.02	68	31.49	97	39.42	46	23.48	205	85.71	105	41.44	144	49.6	6-pyruvoyl tetrahydrobiopterin synthase
Synpcc7942_1954	Synpcc7942_1954	274	28.8	311	32.05	377	31.02	865	78.42	1157	105.03	1921	175.9	262	27.7	342	31.73	241	28.08	709	67.68	598	53.89	707	55.61	CTP synthase
Synpcc7942_1955	Synpcc7942_1955	19	23.51	23	27.9	27	26.15	33	35.21	55	58.77	85	91.62	25	31.12	34	37.13	39	53.49	60	67.42	60	63.64	72	66.66	conserved hypothetical protein
Synpcc7942_1956	Synpcc7942_1956	665	129.05	656	124.82	771	117.12	2477	414.61	1750	293.33	3074	519.72	925	180.6	1190	203.86	753	162.01	1573	277.25	2102	349.75	2098	304.67	acetyl-coenzyme A carboxylase carboxyl transferase subunit alpha
Synpcc7942_1957	Synpcc7942_1957	334	135.85	405	161.51	375	119.39	374	131.21	554	194.63	895	317.15	182	74.48	357	128.18	356	160.53	325	120.06	456	159.02	408	124.18	cyclic nucleotide-binding domain (cNMP-BD) protein
Synpcc7942_1958	Synpcc7942_1958	1081	517.68	977	458.75	1498	561.54	3420	1412.67	7418	3068.39	10029	4184.34	2231	1074.91	1772	749.1	1317	699.26	2339	1017.36	2634	1081.52	2431	871.19	conserved hypothetical protein
Synpcc7942_1959	Synpcc7942_1959	94	9.2	125	11.99	92	7.05	519	43.79	728	61.52	837	71.34	131	12.89	163	14.08	135	14.64	522	46.38	545	45.71	591	43.27	prolyl-tRNA synthetase
Synpcc7942_1960	Synpcc7942_1960	38	13.35	42	14.47	74	20.35	172	52.13	189	57.36	296	90.61	80	28.28	85	26.37	57	22.21	177	56.49	183	55.13	198	52.06	conserved hypothetical protein
Synpcc7942_1961	Synpcc7942_1961	17	5.52	24	7.64	12	3.05	101	28.27	44	12.33	72	20.36	21	6.86	25	7.16	21	7.56	119	35.07	137	38.12	128	31.08	ferripyochelin binding protein
Synpcc7942_1962	Synpcc7942_1962	113	163.66	94	133.49	97	109.97	182	227.37	177	221.43	195	246.06	121	176.32	168	214.79	121	194.3	243	319.66	201	249.61	251	272.04	photosystem II PsbY protein
Synpcc7942_1963	Synpcc7942_1963	69	13.7	65	12.66	63	9.79	254	43.51	128	21.96	174	30.11	57	11.39	77	13.5	73	16.07	278	50.15	300	51.08	298	44.29	conserved hypothetical protein
Synpcc7942_1964	Synpcc7942_1964	137	26.16	194	36.32	225	33.63	462	76.09	439	72.4	512	85.17	229	43.99	210	35.4	180	38.11	693	120.18	637	104.28	694	99.16	4-hydroxybenzoate octaprenyltransferase
Synpcc7942_1965	Synpcc7942_1965	108	11.66	126	13.34	108	9.13	774	72.08	339	31.61	390	36.69	143	15.53	164	15.63	120	14.36	703	68.94	808	74.8	727	58.74	exopolyphosphatase
Synpcc7942_1966	Synpcc7942_1966	30	20.71	20	13.54	33	17.84	171	101.84	105	62.62	65	39.1	60	41.68	49	29.87	29	22.2	122	76.51	108	63.94	159	82.16	conserved hypothetical protein
Synpcc7942_1967	Synpcc7942_1967	26	5.34	19	3.83	37	5.95	183	32.43	90	15.97	129	23.09	38	7.86	48	8.71	34	7.75	192	35.83	225	39.64	211	32.44	Undecaprenyl-diphosphatase
Synpcc7942_1968	Synpcc7942_1968	270	35.39	218	28.02	278	28.53	575	65.01	404	45.74	445	50.82	421	55.52	384	44.44	273	39.68	486	57.86	455	51.14	492	48.26	conserved hypothetical protein
Synpcc7942_1969	Synpcc7942_1969	5761	2715.08	6834	3157.96	6819	2515.61	22496	9144.76	23785	9682.28	23791	9768.61	6055	2871.04	9191	3823.74	6543	3418.84	10879	4656.77	13045	5271.27	14839	5233.39	Transcriptional regulator AbrB
[truncated: 721 more rows]
